# Supplementary material for: Plant Resistance to Fungal Pathogens: Bibliometric Analysis and Visualization
Source: Toxics. 2022 Oct 19;10(10):624. doi: 10.3390/toxics10100624 (PMC9609943; doi:10.3390/toxics10100624)
Supplement: Supplementary file 1 [file toxics-10-00624-s001.zip]

Archive with 1 entries (1 files):
- toxics-1908653-supplementary.xlsx
