# Supplementary material for: Plant Resistance to Fungal Pathogens: Bibliometric Analysis and Visualization
Source: Toxics. 2022 Oct 19;10(10):624. doi: 10.3390/toxics10100624 (PMC9609943; doi:10.3390/toxics10100624)
Supplement: Supplementary file 1 [file toxics-10-00624-s001.zip › toxics-1908653-supplementary.xlsx]

## Sheet: Table directory
SUPPLEMENTARY MATERIALS
Plant resistance to fungal pathogens: Bibliometric analysis and visualization
Yueyue Tang 1, 2, Guandi He 1, 2, Yeqing He 1, 2 and Tengbing He 1, 2,*
1 College of Agriculture, Guizhou University, Guiyang 550025, Peoples R China; gs.tangyy21@gzu.edu.cn (Y.T.); gdhe@gzu.edu.cn (G.H.); gs.heyq20@gzu.edu.cn (Y.H.)
2 New Rural Development Research Institute, Guizhou University, Guiyang 550025, Peoples R China
* Correspondence: tbhe@gzu.edu.cn
Supplementary Tables
Table S1 Number of publications by countries
Table S2 Number of documents issued by the organizations
Table S3 Number of articles published in journals
Table S4 Number of articles published by the author
Table S5 Main keyword occurrence statistics

## Sheet: Table S1
Table S1 Number of publications by countries
Country	Documents	Proportion (%)	TLCS	TGCS
USA	1571	23.493	4263	56964
China	1516	22.671	2749	34830
Germany	541	8.09	1849	21892
India	517	7.731	852	12487
Australia	421	6.296	2093	17568
UK	374	5.593	1346	18974
France	372	5.563	1128	14456
Canada	334	4.995	811	10901
Brazil	315	4.711	339	6714
Italy	290	4.337	698	8957
Spain	278	4.157	544	9560
Japan	241	3.604	748	9665
South korea	209	3.125	390	6014
Netherlands	195	2.916	1036	12314
Switzerland	156	2.333	723	7557
Pakistan	137	2.049	132	2661
Iran	122	1.824	141	2296
Mexico	121	1.809	350	4364
Poland	117	1.75	147	2666
Egypt	115	1.72	33	1445
South Africa	102	1.525	70	2529
Belgium	94	1.406	123	3045
Denmark	90	1.346	242	4118
Argentina	89	1.331	116	1845
Sweden	78	1.166	149	3057
Israel	74	1.107	357	4409
Austria	73	1.092	257	3168
Saudi Arabia	65	0.972	52	1280
New Zealand	64	0.957	90	1730
Russia	64	0.957	45	811
Turkey	64	0.957	43	653
Portugal	57	0.852	51	959
Czech Republic	55	0.822	74	1088
Thailand	55	0.822	61	1428
Finland	49	0.733	76	1263
Hungary	49	0.733	125	1402
Taiwan	47	0.703	59	1506
Malaysia	45	0.673	30	627
Greece	40	0.598	104	1485
Tunisia	32	0.479	29	498
Colombia	30	0.449	5	398
Philippines	29	0.434	142	853
Ireland	28	0.419	51	590
Kenya	28	0.419	10	959
Morocco	27	0.404	13	786
Norway	24	0.359	98	1772
Cuba	20	0.299	54	402
Ethiopia	20	0.299	7	300
Vietnam	20	0.299	8	191
Bangladesh	19	0.284	26	564
Nigeria	19	0.284	10	247
Indonesia	17	0.254	35	294
Uruguay	17	0.254	8	372
Chile	15	0.224	8	192
Syria	13	0.194	13	196
Costa Rica	12	0.179	8	248
Ecuador	12	0.179	10	187
Lithuania	11	0.164	4	63
Oman	11	0.164	8	309
Sri Lanka	11	0.164	0	195
Algeria	10	0.15	2	245
Bulgaria	10	0.15	4	54
Estonia	10	0.15	8	1190
Nepal	10	0.15	22	222
Croatia	9	0.135	3	215
Jordan	9	0.135	17	286
Slovenia	9	0.135	8	111
Uganda	9	0.135	14	193
Ukraine	9	0.135	6	122
Unknown	9	0.135	57	435
Cameroon	8	0.12	3	184
Iraq	8	0.12	2	78
Romania	8	0.12	10	160
Serbia	8	0.12	3	59
Tanzania	8	0.12	5	110
Singapore	7	0.105	3	216
Slovakia	7	0.105	5	91
U Arab Emirates	6	0.09	9	154
BELARUS	5	0.075	1	46
Cyprus	5	0.075	4	173
Kazakhstan	5	0.075	2	40
Trinidad Tobago	5	0.075	22	245
Zambia	5	0.075	0	43
Dominican Rep	4	0.06	5	13
Latvia	4	0.06	0	15
Mauritius	4	0.06	2	101
Myanmar	4	0.06	3	34
Panama	4	0.06	4	96
Venezuela	4	0.06	0	374
Georgia	3	0.045	1	134
Iceland	3	0.045	0	52
Kuwait	3	0.045	0	32
Luxembourg	3	0.045	5	54
Uzbekistan	3	0.045	7	111
Benin	2	0.03	0	14
Guatemala	2	0.03	0	12
Madagascar	2	0.03	4	23
Mozambique	2	0.03	1	16
Peru	2	0.03	0	41
Qatar	2	0.03	0	30
Rwanda	2	0.03	0	15
Senegal	2	0.03	0	21
Tajikistan	2	0.03	0	9
Togo	2	0.03	1	20
Yemen	2	0.03	0	20
Zimbabwe	2	0.03	1	7
Bolivia	1	0.015	0	3
Burkina Faso	1	0.015	0	3
Burundi	1	0.015	1	23
Cambodia	1	0.015	0	7
Cote Ivoire	1	0.015	0	3
Ghana	1	0.015	0	0
Laos	1	0.015	12	102
Malawi	1	0.015	0	40
Mali	1	0.015	0	40
Mongolia	1	0.015	0	9
Montenegro	1	0.015	1	13
Namibia	1	0.015	0	2
Niger	1	0.015	10	57
Paraguay	1	0.015	2	5
Rep Congo	1	0.015	1	7
Sudan	1	0.015	0	20

## Sheet: Table S2
Table S2 Number of documents issued by the organizations
Institution	Documents	Proportion (%)	TLCS	TGCS
USDA ARS	251	3.75355	723	8349
Chinese Acad Agr Sci	231	3.45446	544	5573
ARS	149	2.2282	464	5007
Chinese Acad Sci	140	2.09361	328	5033
Nanjing Agr Univ	120	1.79453	194	2915
Northwest A&F Univ	115	1.71975	125	2154
Agr & Agri Food Canada	113	1.68985	420	4614
Univ Calif Davis	113	1.68985	381	5469
Huazhong Agr Univ	110	1.64498	381	4165
China Agr Univ	100	1.49544	215	2674
Univ Minnesota	97	1.45058	374	5898
INRA	96	1.43562	416	4346
Washington State Univ	94	1.40571	390	2947
Zhejiang Univ	81	1.21131	207	2937
Cornell Univ	76	1.13653	388	4502
Univ Fed Vicosa	73	1.09167	114	1040
Univ Florida	72	1.07672	122	1996
CSIC	68	1.0169	74	2138
Ohio State Univ	68	1.0169	314	3069
Shandong Agr Univ	62	0.92717	92	1429
Univ Queensland	62	0.92717	264	2143
Univ Western Australia	62	0.92717	209	2202
Univ Copenhagen	60	0.89726	180	2405
Purdue Univ	59	0.88231	267	3919
Curtin Univ	57	0.8524	179	1705
Wageningen Univ	57	0.8524	351	4117
Minist Agr	55	0.82249	71	1175
Sichuan Agr Univ	55	0.82249	120	1237
Swedish Univ Agr Sci	54	0.80754	97	1438
Michigan State Univ	53	0.79258	35	932
Texas A&M Univ	52	0.77763	326	3298
CNR	51	0.76267	48	1078
Max Planck Inst Plant Breeding Res	51	0.76267	282	3073
Kansas State Univ	50	0.74772	384	3690
Rothamsted Res	50	0.74772	334	2991
Univ Saskatchewan	50	0.74772	83	799
Univ Wisconsin	50	0.74772	159	2284
N Carolina State Univ	48	0.71781	204	2921
North Dakota State Univ	48	0.71781	69	667
Fujian Agr & Forestry Univ	47	0.70286	68	1246
CSIRO Plant Ind	46	0.6879	603	4322
Univ Georgia	46	0.6879	95	1257
Univ Illinois	46	0.6879	164	1599
John Innes Ctr	45	0.67295	217	2220
Shenyang Agr Univ	45	0.67295	27	350
Iowa State Univ	44	0.65799	114	1435
Penn State Univ	42	0.62808	288	3582
Univ Chinese Acad Sci	42	0.62808	60	1184
Australian Natl Univ	41	0.61313	211	1752
Univ Guelph	41	0.61313	104	1383
Univ Melbourne	41	0.61313	125	1489
Univ Sydney	41	0.61313	145	1364
Oregon State Univ	40	0.59818	194	1847
Univ Calif Riverside	40	0.59818	132	2849
Univ Ghent	40	0.59818	66	1378
N Dakota State Univ	39	0.58322	376	1817
Tech Univ Munich	39	0.58322	144	1189
Univ Manitoba	39	0.58322	83	1325
CIRAD	38	0.56827	81	1210
Univ Zurich	38	0.56827	406	1883
North Carolina State Univ	37	0.55331	28	662
Polish Acad Sci	37	0.55331	72	1066
Seoul Natl Univ	37	0.55331	152	2382
Univ Helsinki	36	0.53836	52	1002
Univ Sao Paulo	36	0.53836	22	646
Int Maize & Wheat Improvement Ctr CIMMYT	35	0.5234	99	970
Univ Gottingen	35	0.5234	121	1379
Univ Paris Saclay	35	0.5234	38	565
Univ Pretoria	35	0.5234	28	879
Swiss Fed Inst Technol	33	0.49349	64	1583
Jiangsu Acad Agr Sci	31	0.46359	61	659
Rhein Westfal TH Aachen	31	0.46359	147	1090
Southwest Univ	31	0.46359	35	537
Rutgers State Univ	30	0.44863	30	728
Max Planck Inst Chem Ecol	29	0.43368	87	1133
Univ Missouri	29	0.43368	155	1716
Natl Inst Agrobiol Sci	28	0.41872	237	2176
Natl Inst Plant Genome Res	28	0.41872	29	473
Univ Amsterdam	28	0.41872	198	2451
Univ Lisbon	28	0.41872	27	475
Univ Wageningen & Res Ctr	28	0.41872	358	2810
Wageningen Univ & Res	28	0.41872	19	448
Banaras Hindu Univ	27	0.40377	22	458
Chonnam Natl Univ	27	0.40377	41	779
Clemson Univ	27	0.40377	34	543
Hunan Agr Univ	27	0.40377	109	914
ICAR Indian Agr Res Inst	27	0.40377	28	381
Russian Acad Sci	27	0.40377	16	468
South China Agr Univ	27	0.40377	12	382
Univ Calif Berkeley	27	0.40377	86	1370
Univ Nebraska	27	0.40377	41	425
CSIRO	26	0.38881	136	1551
Hainan Univ	26	0.38881	11	374
Hebei Agr Univ	26	0.38881	49	431
Univ British Columbia	26	0.38881	49	968
Rural Dev Adm	25	0.37386	15	316
Univ Hohenheim	25	0.37386	53	580
Univ Putra Malaysia	25	0.37386	16	399
Univ Tennessee	25	0.37386	64	908
Chinese Acad Trop Agr Sci	24	0.35891	28	463
Guangdong Acad Agr Sci	24	0.35891	62	608
Murdoch Univ	24	0.35891	237	1654
Punjab Agr Univ	24	0.35891	39	338
Univ Kentucky	24	0.35891	46	1014
Univ Maryland	24	0.35891	71	869
Univ Toulouse	24	0.35891	28	737
ETH	23	0.34395	55	1242
Indian Agr Res Inst	23	0.34395	30	465
La Trobe Univ	23	0.34395	29	444
Univ Agr Faisalabad	23	0.34395	14	290
Univ Angers	23	0.34395	38	285
Univ Cologne	23	0.34395	60	641
Univ Milan	23	0.34395	30	587
USDA	23	0.34395	121	895
Aarhus Univ	22	0.329	51	571
Henan Agr Univ	22	0.329	14	372
NW A&F Univ	22	0.329	64	594
Univ Fed Lavras	22	0.329	29	297
Univ Utrecht	22	0.329	95	1657
Yangzhou Univ	22	0.329	48	412
Agr Res Org	21	0.31404	133	1540
Gyeongsang Natl Univ	21	0.31404	53	751
Hungarian Acad Sci	21	0.31404	56	652
James Hutton Inst	21	0.31404	31	1346
Kyoto Univ	21	0.31404	69	1038
Leibniz Univ Hannover	21	0.31404	43	279
Louisiana State Univ	21	0.31404	21	374
Univ Alberta	21	0.31404	18	332
Univ Padua	21	0.31404	116	664
Univ Politecn Madrid	21	0.31404	37	471
Univ Tuscia	21	0.31404	89	477
Zhejiang Acad Agr Sci	21	0.31404	113	768
Hebrew Univ Jerusalem	20	0.29909	63	1040
Int Crops Res Inst Semi Arid Trop	20	0.29909	27	418
NIAB	20	0.29909	57	361
Poznan Univ Life Sci	20	0.29909	8	195
Univ Arkansas	20	0.29909	35	778
Univ Bordeaux	20	0.29909	25	649
Univ Cordoba	20	0.29909	101	1526
Univ Giessen	20	0.29909	185	1258
Univ Naples Federico II	20	0.29909	41	720
Univ Punjab	20	0.29909	13	211
Duke Univ	19	0.28413	25	881
King Saud Univ	19	0.28413	16	400
Sainsbury Lab	19	0.28413	104	2189
Univ Bologna	19	0.28413	22	309
Univ Exeter	19	0.28413	87	1734
CNRS	18	0.26918	37	1014
Colorado State Univ	18	0.26918	103	1645
CSIRO Agr & Food	18	0.26918	51	389
Korea Univ	18	0.26918	52	537
Leibniz Inst Plant Genet & Crop Plant Res IPK	18	0.26918	66	460
Okayama Univ	18	0.26918	54	576
Shanghai Jiao Tong Univ	18	0.26918	14	294
Univ Adelaide	18	0.26918	67	503
Univ Coll Dublin	18	0.26918	38	403
Univ Fribourg	18	0.26918	67	916
Univ Nacl Autonoma Mexico	18	0.26918	22	568
Agr Res Ctr	17	0.25422	4	114
Gansu Agr Univ	17	0.25422	2	191
Int Rice Res Inst	17	0.25422	111	694
Jilin Univ	17	0.25422	14	239
Katholieke Univ Leuven	17	0.25422	18	550
Massey Univ	17	0.25422	26	210
Natl Taiwan Univ	17	0.25422	36	739
Northeast Agr Univ	17	0.25422	16	225
Univ Bonn	17	0.25422	23	778
Univ Delaware	17	0.25422	109	1175
Univ Hyderabad	17	0.25422	45	418
Univ Malaga	17	0.25422	17	553
Univ Massachusetts	17	0.25422	20	562
Univ Politecn Valencia	17	0.25422	22	342
Univ Strasbourg	17	0.25422	138	766
Guizhou Univ	16	0.23927	8	130
Sichuan Acad Agr Sci	16	0.23927	44	466
Univ Agr Sci	16	0.23927	19	312
Univ Buenos Aires	16	0.23927	36	789
Univ Idaho	16	0.23927	63	550
Univ Nat Resources & Life Sci	16	0.23927	65	521
Univ Nottingham	16	0.23927	24	267
Univ Tehran	16	0.23927	34	287
Univ Tsukuba	16	0.23927	117	784
Univ Tubingen	16	0.23927	183	1511
Univ Warwick	16	0.23927	74	1167
Aristotle Univ Thessaloniki	15	0.22432	50	811
Auburn Univ	15	0.22432	12	227
Consejo Nacl Invest Cient & Tecn	15	0.22432	17	236
Kyung Hee Univ	15	0.22432	20	286
Kyungpook Natl Univ	15	0.22432	15	345
Lanzhou Univ	15	0.22432	21	201
Natl Res Council Canada	15	0.22432	9	147
New Zealand Inst Plant & Food Res Ltd	15	0.22432	11	236
Univ Fed Santa Catarina	15	0.22432	12	212
Univ Montpellier	15	0.22432	12	264
Univ Neuchatel	15	0.22432	47	306
Univ Roma La Sapienza	15	0.22432	148	1255
Yunnan Agr Univ	15	0.22432	0	116
Agr Univ Athens	14	0.20936	54	523
Assiut Univ	14	0.20936	2	132
Ctr BioSyst Genom	14	0.20936	280	2014
Max Planck Inst Terr Microbiol	14	0.20936	77	1270
McGill Univ	14	0.20936	56	474
Minist Agr & Rural Affairs	14	0.20936	6	125
Montana State Univ	14	0.20936	29	896
Qingdao Agr Univ	14	0.20936	10	111
Tamil Nadu Agr Univ	14	0.20936	15	219
Univ Calcutta	14	0.20936	30	289
Univ Cambridge	14	0.20936	30	376
Univ Florence	14	0.20936	28	367
Univ Haifa	14	0.20936	110	1010
Univ Oxford	14	0.20936	47	734
Univ Reading	14	0.20936	25	452
Univ Torino	14	0.20936	10	284
US Forest Serv	14	0.20936	19	379
Virginia Tech	14	0.20936	26	261
Zhengzhou Univ	14	0.20936	7	190
Beijing Acad Agr & Forestry Sci	13	0.19441	16	190
Chiba Univ	13	0.19441	40	573
Jilin Agr Univ	13	0.19441	8	83
Julius Kuhn Inst	13	0.19441	19	320
RIKEN	13	0.19441	53	566
Sun Yat Sen Univ	13	0.19441	3	421
Univ Agr	13	0.19441	10	109
Univ Cattolica Sacro Cuore	13	0.19441	6	316
Univ Laval	13	0.19441	20	446
Univ Salamanca	13	0.19441	92	1578
Univ Tokyo	13	0.19441	53	1261
Univ Toronto	13	0.19441	14	654
Westerdijk Fungal Biodivers Inst	13	0.19441	11	236
Bavarian State Res Ctr Agr	12	0.17945	29	144
Chongqing Univ	12	0.17945	9	170
Christian Albrechts Univ Kiel	12	0.17945	8	294
CIMMYT	12	0.17945	185	1204
Connecticut Agr Expt Stn	12	0.17945	7	273
Dong A Univ	12	0.17945	13	142
Hebei Acad Agr & Forestry Sci	12	0.17945	33	311
Heilongjiang Acad Agr Sci	12	0.17945	12	125
Islamic Azad Univ	12	0.17945	9	121
Jawaharlal Nehru Univ	12	0.17945	17	315
Minist Educ	12	0.17945	24	261
Natl Res Ctr Plant Biotechnol	12	0.17945	20	335
New Mexico State Univ	12	0.17945	23	294
Univ Estadual Santa Cruz	12	0.17945	12	219
Univ Halle Wittenberg	12	0.17945	61	563
Univ Hamburg	12	0.17945	76	457
Univ Lausanne	12	0.17945	64	1130
Univ Liege	12	0.17945	10	224
Univ Lorraine	12	0.17945	10	404
Univ Mysore	12	0.17945	53	523
Univ Nacl Colombia	12	0.17945	0	157
Univ Nacl Tucuman	12	0.17945	21	157
Univ Reims	12	0.17945	7	186
Acad Sinica	11	0.1645	22	263
Agroscope	11	0.1645	19	153
Anhui Agr Univ	11	0.1645	12	129
Cotton Inc	11	0.1645	9	201
Donald Danforth Plant Sci Ctr	11	0.1645	8	395
Fudan Univ	11	0.1645	26	245
Georg August Univ	11	0.1645	44	225
Harvard Univ	11	0.1645	40	901
Henan Acad Agr Sci	11	0.1645	6	139
Hubei Acad Agr Sci	11	0.1645	10	126
Kafrelsheikh Univ	11	0.1645	0	21
Kasetsart Univ	11	0.1645	7	107
Mae Fah Luang Univ	11	0.1645	27	612
Nagoya Univ	11	0.1645	48	328
Nanjing Normal Univ	11	0.1645	5	92
Natl Res Inst	11	0.1645	3	69
Oklahoma State Univ	11	0.1645	23	185
Palacky Univ	11	0.1645	20	271
Prince Songkla Univ	11	0.1645	7	169
RDA	11	0.1645	12	195
Shimane Univ	11	0.1645	12	72
Stanford Univ	11	0.1645	60	1141
Univ East Anglia	11	0.1645	2	195
Univ N Carolina	11	0.1645	33	517
Univ NOVA Lisboa	11	0.1645	4	94
Univ Turin	11	0.1645	18	446
Univ Udine	11	0.1645	70	498
Yeungnam Univ	11	0.1645	8	211
AREEO	10	0.14954	2	145
Chinese Acad Forestry	10	0.14954	30	520
Chungbuk Natl Univ	10	0.14954	13	100
Ctr Biotechnol Borj Cedria	10	0.14954	19	145
Hokkaido Univ	10	0.14954	4	445
Imperial Coll London	10	0.14954	33	657
Int Inst Trop Agr	10	0.14954	4	144
INTA	10	0.14954	13	132
Isfahan Univ Technol	10	0.14954	11	115
Jilin Acad Agr Sci	10	0.14954	13	167
John Innes Ctr Plant Sci Res	10	0.14954	104	536
Justus Liebig Univ	10	0.14954	15	328
Leibniz Inst Plant Genet & Crop Plant Res	10	0.14954	55	319
Mahidol Univ	10	0.14954	15	413
Max Planck Inst Evolutionary Biol	10	0.14954	11	333
Mississippi State Univ	10	0.14954	7	159
Nat Resources Canada	10	0.14954	6	154
Natl Agr & Food Res Org NARO	10	0.14954	37	275
Natl Agr Res Ctr	10	0.14954	27	1416
Natl Inst Agr Bot	10	0.14954	27	272
Oak Ridge Natl Lab	10	0.14954	5	151
Pusan Natl Univ	10	0.14954	10	149
Sejong Univ	10	0.14954	8	156
Shandong Acad Agr Sci	10	0.14954	17	369
Tarbiat Modares Univ	10	0.14954	8	217
Univ Arizona	10	0.14954	98	1417
Univ Bari Aldo Moro	10	0.14954	12	181
Univ Brasilia	10	0.14954	29	212
Univ Calif Los Angeles	10	0.14954	94	1256
Univ Catania	10	0.14954	20	186
Univ Estadual Londrina	10	0.14954	6	98
Univ Fed Parana	10	0.14954	4	164
Univ Leon	10	0.14954	2	99
Univ Stellenbosch	10	0.14954	10	227
Yunnan Acad Agr Sci	10	0.14954	2	131
Aberystwyth Univ	9	0.13459	32	198
Agr Univ Hebei	9	0.13459	44	206
AgroParisTech	9	0.13459	15	286
Ankara Univ	9	0.13459	1	35
Beijing Forestry Univ	9	0.13459	6	163
China Natl Rice Res Inst	9	0.13459	18	386
CSIR	9	0.13459	12	233
Embrapa Mandioca & Fruticultura	9	0.13459	5	163
Embrapa Recursos Genet & Biotecnol	9	0.13459	30	243
Fdn Edmund Mach	9	0.13459	3	258
Ferdowsi Univ Mashhad	9	0.13459	10	105
Georg August Univ Gottingen	9	0.13459	0	59
Indian Council Agr Res	9	0.13459	9	98
Jeju Natl Univ	9	0.13459	8	119
King Abdulaziz Univ	9	0.13459	8	229
King Abdullah Univ Sci & Technol	9	0.13459	19	190
Kunming Univ Sci & Technol	9	0.13459	11	106
Nara Inst Sci & Technol	9	0.13459	70	661
Natl Chung Hsing Univ	9	0.13459	13	238
Quaid I Azam Univ	9	0.13459	9	93
Simon Fraser Univ	9	0.13459	80	481
Stellenbosch Univ	9	0.13459	0	78
Tel Aviv Univ	9	0.13459	12	376
Tottori Univ	9	0.13459	16	104
Univ Almeria	9	0.13459	4	128
Univ Basel	9	0.13459	20	495
Univ Calif San Diego	9	0.13459	30	396
Univ Catolica Brasilia	9	0.13459	2	248
Univ Delhi	9	0.13459	9	253
Univ Edinburgh	9	0.13459	11	392
Univ Hawaii Manoa	9	0.13459	3	116
Univ Jaume 1	9	0.13459	11	304
Univ Johannesburg	9	0.13459	5	185
Univ Karachi	9	0.13459	7	66
Univ London Imperial Coll Sci Technol & Med	9	0.13459	14	536
Univ Paris 11	9	0.13459	103	1170
Univ Perugia	9	0.13459	23	231
Univ Sheffield	9	0.13459	16	351
Univ Southern Queensland	9	0.13459	16	101
Univ Tasmania	9	0.13459	8	196
Univ Turku	9	0.13459	12	142
Univ Verona	9	0.13459	8	386
Wagga Wagga Agr Inst	9	0.13459	13	180
Agr Res Educ & Extens Org AREEO	8	0.11964	0	41
AgriBio	8	0.11964	9	139
Ain Shams Univ	8	0.11964	1	26
Anhui Acad Agr Sci	8	0.11964	3	110
Arvalis Inst Vegetal	8	0.11964	14	172
Charles Sturt Univ	8	0.11964	7	119
Chiang Mai Univ	8	0.11964	4	142
CSIRO Agr	8	0.11964	17	261
Embrapa Soja	8	0.11964	9	76
Fujian Acad Agr Sci	8	0.11964	68	484
Gifu Univ	8	0.11964	18	116
Guangxi Acad Agr Sci	8	0.11964	9	126
Henan Univ Sci & Technol	8	0.11964	2	68
Ibaraki Univ	8	0.11964	18	158
Iwate Biotechnol Res Ctr	8	0.11964	40	1010
Jiangxi Agr Univ	8	0.11964	0	105
Mansoura Univ	8	0.11964	4	190
Meiji Univ	8	0.11964	62	603
Nanjing Forestry Univ	8	0.11964	10	165
Natl Acad Agr Sci	8	0.11964	8	91
Netherlands Inst Ecol NIOO KNAW	8	0.11964	11	342
Radboud Univ Nijmegen	8	0.11964	2	414
Samuel Roberts Noble Fdn Inc	8	0.11964	46	507
Seed & Plant Improvement Inst	8	0.11964	46	840
Sunchon Natl Univ	8	0.11964	6	81
Tech Univ Denmark	8	0.11964	35	549
Univ Aberdeen	8	0.11964	20	1420
Univ Estadual Campinas	8	0.11964	17	166
Univ Fed Rio Grande do Sul	8	0.11964	8	191
Univ Kashmir	8	0.11964	1	77
Univ La Rioja	8	0.11964	0	153
Univ Life Sci Lublin	8	0.11964	7	51
Univ Malaya	8	0.11964	1	55
Univ Manchester	8	0.11964	15	200
Univ Modena & Reggio Emilia	8	0.11964	8	324
Univ Nacl Rio Cuarto	8	0.11964	9	108
Univ Pisa	8	0.11964	9	201
Univ Republica	8	0.11964	3	162
Univ Warmia & Mazury	8	0.11964	2	75
UNT	8	0.11964	2	85
Yangtze Univ	8	0.11964	1	58
Assam Agr Univ	7	0.10468	1	44
Bangabandhu Sheikh Mujibur Rahman Agr Univ	7	0.10468	10	296
Bhabha Atom Res Ctr	7	0.10468	72	763
Bose Inst	7	0.10468	23	174
Campo Expt Valle Mexico INIFAP	7	0.10468	242	1395
Catholic Univ Louvain	7	0.10468	4	99
Cent South Univ Forestry & Technol	7	0.10468	5	57
Chungnam Natl Univ	7	0.10468	9	53
CIAT	7	0.10468	5	71
CSIC IRTA UAB UB	7	0.10468	13	263
Dalhousie Univ	7	0.10468	4	136
E Malling Res	7	0.10468	5	109
Fed Res Ctr Cultivated Plants	7	0.10468	14	186
Guangxi Univ	7	0.10468	0	72
Henan Univ	7	0.10468	6	51
ICAR Indian Inst Wheat & Barley Res	7	0.10468	11	105
Indiana Univ	7	0.10468	16	298
Inst Nacl Tecnol Agr	7	0.10468	3	75
Kinki Univ	7	0.10468	24	300
Leibniz Inst Plant Genet & Crop Plant Res IPK Gat	7	0.10468	60	214
Lincoln Univ	7	0.10468	8	178
Marcroft Grains Pathol	7	0.10468	3	194
Nankai Univ	7	0.10468	7	173
Noble Res Inst LLC	7	0.10468	6	78
North West Univ	7	0.10468	3	167
Northeast Forestry Univ	7	0.10468	3	65
Norwich Res Pk	7	0.10468	2	136
Peking Univ	7	0.10468	25	199
S China Agr Univ	7	0.10468	7	156
Shanghai Acad Agr Sci	7	0.10468	2	70
Shanxi Acad Agr Sci	7	0.10468	4	86
Shanxi Agr Univ	7	0.10468	10	177
Taif Univ	7	0.10468	0	17
TEAGASC	7	0.10468	2	60
Univ Aveiro	7	0.10468	7	212
Univ Cape Town	7	0.10468	4	254
Univ Debrecen	7	0.10468	5	63
Univ Durham	7	0.10468	23	472
Univ Estadual Maringa	7	0.10468	1	46
Univ Estadual Norte Fluminense	7	0.10468	1	73
Univ Fed Ceara	7	0.10468	5	151
Univ Fed Uberlandia	7	0.10468	4	85
Univ Haute Alsace	7	0.10468	9	282
Univ Lille	7	0.10468	7	68
Univ Littoral Cote dOpale	7	0.10468	9	120
Univ Ljubljana	7	0.10468	8	72
Univ Lodz	7	0.10468	15	176
Univ Maine	7	0.10468	1	253
Univ Rennes	7	0.10468	2	55
Univ Sargodha	7	0.10468	3	35
Univ Valladolid	7	0.10468	7	84
US DOE	7	0.10468	7	259
Weizmann Inst Sci	7	0.10468	14	169
Wuhan Univ	7	0.10468	0	132
Yokohama City Univ	7	0.10468	14	125
Zagazig Univ	7	0.10468	2	94
Abdul Wali Khan Univ	6	0.08973	9	118
AIT Austrian Inst Technol GmbH	6	0.08973	0	79
Aix Marseille Univ	6	0.08973	7	603
Arizona State Univ	6	0.08973	5	101
BASF SE	6	0.08973	5	254
BGI Shenzhen	6	0.08973	0	179
CAAS	6	0.08973	17	127
CBS KNAW Fungal Biodivers Ctr	6	0.08973	20	874
CINVESTAV Irapuato	6	0.08973	0	173
Commonwealth Sci & Ind Res Org	6	0.08973	18	217
Consiglio Ric Agr & Anal Econ Agr	6	0.08973	3	117
Delaware Biotechnol Inst	6	0.08973	2	307
Dept Agr & Food	6	0.08973	27	154
Dept Agr & Food Western Australia	6	0.08973	23	124
Free Univ Berlin	6	0.08973	13	299
Friedrich Schiller Univ Jena	6	0.08973	0	100
Gauhati Univ	6	0.08973	8	62
German Ctr Integrat Biodivers Res iDiv	6	0.08973	11	191
Goethe Univ Frankfurt	6	0.08973	16	417
Graz Univ Technol	6	0.08973	7	179
Gyeongnam Natl Univ Sci & Technol GNTech	6	0.08973	7	59
Heinrich Heine Univ Dusseldorf	6	0.08973	9	105
Howard Hughes Med Inst	6	0.08973	23	236
ICAR Directorate Rapeseed Mustard Res	6	0.08973	2	81
ICAR Natl Bur Plant Genet Resources	6	0.08973	1	76
ICAR Natl Rice Res Inst	6	0.08973	12	99
INRAE	6	0.08973	0	38
Inst Politecn Nacl	6	0.08973	8	251
Inst Sugar Beet Res	6	0.08973	8	100
Jiangsu Prov & Chinese Acad Sci	6	0.08973	2	50
Jiangsu Univ	6	0.08973	25	224
Jiangxi Acad Agr Sci	6	0.08973	13	157
JKI	6	0.08973	8	93
Julius Kuhn Inst JKI	6	0.08973	1	44
Justus Liebig Univ Giessen	6	0.08973	1	119
Kanazawa Univ	6	0.08973	11	128
King Khalid Univ	6	0.08973	3	89
Kobe Univ	6	0.08973	8	265
Kyoto Prefectural Univ	6	0.08973	29	408
Leibniz Inst Plant Biochem	6	0.08973	24	204
Leiden Univ	6	0.08973	16	182
Limagrain UK Ltd	6	0.08973	26	222
Lorestan Univ	6	0.08973	0	36
Max Planck Inst Mol Plant Physiol	6	0.08973	7	275
Missouri State Univ	6	0.08973	27	351
NARO	6	0.08973	13	182
Natl Inst Genet Engn & Biotechnol	6	0.08973	5	38
Natl Res Ctr	6	0.08973	1	44
NIGEB	6	0.08973	8	55
Norwegian Univ Life Sci	6	0.08973	69	390
Parco Tecnol Padano	6	0.08973	25	277
Plant Res Int	6	0.08973	22	211
Res Inst Biol Sci	6	0.08973	47	498
RIKEN Ctr Sustainable Resource Sci	6	0.08973	17	160
S Dakota State Univ	6	0.08973	10	180
Sao Paulo State Univ UNESP	6	0.08973	0	23
Scottish Crop Res Inst	6	0.08973	34	378
Shiraz Univ	6	0.08973	21	140
Sichuan Univ	6	0.08973	12	123
Sorbonne Univ	6	0.08973	4	72
Suez Canal Univ	6	0.08973	4	77
Tokyo Univ Agr & Technol	6	0.08973	10	137
Tshwane Univ Technol	6	0.08973	11	256
Univ Bari	6	0.08973	20	242
Univ Belgrade	6	0.08973	1	50
Univ Bourgogne Franche Comte	6	0.08973	8	130
Univ Elect Sci & Technol China	6	0.08973	0	96
Univ Estadual Paulista	6	0.08973	1	92
Univ Fed Lavras UFLA	6	0.08973	14	274
Univ Ghent VIB	6	0.08973	51	385
Univ Jordan	6	0.08973	17	270
Univ Kiel	6	0.08973	5	147
Univ Molise	6	0.08973	1	77
Univ Nacl Cordoba	6	0.08973	2	77
Univ Oklahoma	6	0.08973	31	553
Univ Peradeniya	6	0.08973	0	17
Univ So Queensland	6	0.08973	18	107
Univ Technol & Life Sci	6	0.08973	7	169
Urmia Univ	6	0.08973	2	44
Virginia Polytech Inst & State Univ	6	0.08973	33	662
Yamaguchi Univ	6	0.08973	8	129
Zhejiang A&F Univ	6	0.08973	0	14
Abdul Wali Khan Univ Mardan	5	0.07477	5	99
Acad Sci & Innovat Res AcSIR	5	0.07477	5	38
Acad Sci Czech Republ	5	0.07477	18	117
Adam Mickiewicz Univ	5	0.07477	1	45
AECS	5	0.07477	0	13
Agr Res Council	5	0.07477	2	57
Agr Res Ctr ARC	5	0.07477	0	40
Agr Res Serv	5	0.07477	21	477
Agr Univ Krakow	5	0.07477	11	56
Agr Victoria	5	0.07477	3	57
AgResearch	5	0.07477	6	85
Agrocampus Ouest	5	0.07477	11	96
Alberta Agr & Forestry	5	0.07477	5	47
Alexandria Univ	5	0.07477	0	75
Armatus Genet Inc	5	0.07477	18	109
ARO	5	0.07477	2	63
Bahauddin Zakariya Univ	5	0.07477	0	9
Banasthali Univ	5	0.07477	17	91
Bayer CropSci	5	0.07477	1	50
Bidhan Chandra Krishi Viswavidyalaya	5	0.07477	1	33
Bielefeld Univ	5	0.07477	0	35
Bihar Agr Univ	5	0.07477	5	78
Biovers Int	5	0.07477	0	95
Boyce Thompson Inst Plant Res	5	0.07477	7	86
Broad Inst MIT & Harvard	5	0.07477	1	426
Cairo Univ	5	0.07477	1	74
Canisius Wilhelmina Hosp	5	0.07477	0	110
Charles Univ Prague	5	0.07477	8	326
China Jiliang Univ	5	0.07477	13	130
Colegio Postgrad	5	0.07477	0	69
COMSATS Univ Islamabad	5	0.07477	0	23
Ctr Genet Engn & Biotechnol	5	0.07477	44	264
Ctr Invest Cient Yucatan	5	0.07477	0	51
Curtin Univ Technol	5	0.07477	34	330
Cyprus Univ Technol	5	0.07477	4	173
Czech Univ Life Sci Prague	5	0.07477	22	82
Dept Primary Ind	5	0.07477	50	239
Flinders Univ S Australia	5	0.07477	38	300
Forschungszentrum Julich	5	0.07477	8	163
Gansu Acad Agr Sci	5	0.07477	11	87
Griffith Univ	5	0.07477	47	254
Guru Nanak Dev Univ	5	0.07477	5	79
Henan Inst Sci & Technol	5	0.07477	4	58
Humboldt Univ	5	0.07477	22	262
Hunan Acad Agr Sci	5	0.07477	1	48
Indian Inst Hort Res	5	0.07477	17	92
Int Ctr Agr Res Dry Areas	5	0.07477	1	72
Ishikawa Prefectural Univ	5	0.07477	121	807
Kafr El Sheikh Univ	5	0.07477	8	97
Korea Res Inst Biosci & Biotechnol	5	0.07477	8	40
Korea Res Inst Chem Technol	5	0.07477	0	15
KWS LOCHOW GMBH	5	0.07477	16	180
Lawrence Berkeley Natl Lab	5	0.07477	0	41
Leibniz Inst Vegetable & Ornamental Crops	5	0.07477	21	262
Liaoning Acad Agr Sci	5	0.07477	1	19
Lithuanian Res Ctr Agr & Forestry	5	0.07477	1	30
Madurai Kamaraj Univ	5	0.07477	33	156
Maharshi Dayanand Univ	5	0.07477	11	199
Max Planck Inst Dev Biol	5	0.07477	32	400
Migal Galilee Res Inst	5	0.07477	3	67
Monsanto Co	5	0.07477	4	184
Mustafa Kemal Univ	5	0.07477	14	254
Natl Acad Sci Belarus	5	0.07477	1	46
Natl Bur Plant Genet Resources	5	0.07477	5	55
Natl Inst Agr Sci	5	0.07477	0	18
Natl Inst Agroenvironm Sci	5	0.07477	5	127
NIAB EMR	5	0.07477	1	23
NIAS	5	0.07477	9	216
Ningbo Univ	5	0.07477	0	59
Norwegian Inst Bioecon Res	5	0.07477	8	83
NSW Dept Primary Ind	5	0.07477	7	71
Pedag Univ Krakow	5	0.07477	1	58
Plant Biosecur Cooperat Res Ctr	5	0.07477	7	109
RAGT Seeds Ltd	5	0.07477	9	74
RAS	5	0.07477	0	23
Res Inst Biol Sci Okayama	5	0.07477	12	184
Royal Bot Gardens	5	0.07477	15	346
Russian State Agr Univ	5	0.07477	1	24
Shanghai Univ	5	0.07477	2	98
Shanxi Univ	5	0.07477	16	248
South Australian Res & Dev Inst	5	0.07477	4	164
South Valley Univ	5	0.07477	4	50
Tel Hai Coll	5	0.07477	3	67
UFZ Helmholtz Ctr Environm Res	5	0.07477	14	247
Univ A Coruna	5	0.07477	20	261
Univ Agr Peshawar	5	0.07477	3	27
Univ Aix Marseille	5	0.07477	99	1487
Univ Alabama	5	0.07477	77	676
Univ Alexandria	5	0.07477	0	115
Univ Bern	5	0.07477	11	85
Univ Birmingham	5	0.07477	2	59
Univ Calif	5	0.07477	1	119
Univ Chouaib Doukkali	5	0.07477	8	66
Univ Clermont Auvergne	5	0.07477	5	41
Univ Colorado	5	0.07477	10	77
Univ Dundee	5	0.07477	25	442
Univ Fed Rio de Janeiro	5	0.07477	0	261
Univ Fed Rural Pernambuco	5	0.07477	2	79
Univ Glasgow	5	0.07477	22	354
Univ Hertfordshire	5	0.07477	26	148
Univ Hong Kong	5	0.07477	17	192
Univ Jena	5	0.07477	21	274
Univ Lancaster	5	0.07477	13	239
Univ Montreal	5	0.07477	7	356
Univ Nacl Rosario	5	0.07477	16	168
Univ Napoli Federico II	5	0.07477	2	75
Univ Nat Resources & Appl Life Sci	5	0.07477	45	466
Univ Otago	5	0.07477	1	298
Univ Pecs	5	0.07477	12	156
Univ Porto	5	0.07477	0	49
Univ Rennes 1	5	0.07477	46	371
Univ Roma Tor Vergata	5	0.07477	4	110
Univ Sunshine Coast	5	0.07477	4	64
Univ Szeged	5	0.07477	6	75
Univ Virginia	5	0.07477	1	30
Univ Wisconsin Madison	5	0.07477	8	1016
Univ Wurzburg	5	0.07477	21	215
US Geol Survey	5	0.07477	22	727
VIB	5	0.07477	5	132
Wageningen UR	5	0.07477	7	137
Washington Univ	5	0.07477	5	308
Wroclaw Univ Environm & Life Sci	5	0.07477	1	43
Xi An Jiao Tong Univ	5	0.07477	3	66
Xinjiang Acad Agr Sci	5	0.07477	0	7
Yunnan Univ	5	0.07477	0	10
Agr Inst Osijek	4	0.05982	2	66
AgResearch Ltd	4	0.05982	0	23
Agri Sci Queensland	4	0.05982	20	113
Aichi Agr Res Ctr	4	0.05982	106	683
All Russian Res Inst Phytopathol	4	0.05982	0	29
Amherst Coll	4	0.05982	3	40
Amity Univ Uttar Pradesh	4	0.05982	3	46
Anhui Sci & Technol Univ	4	0.05982	0	17
Ankang Univ	4	0.05982	12	56
Annamalai Univ	4	0.05982	8	39
ARC	4	0.05982	1	49
Bangladesh Agr Res Inst	4	0.05982	0	258
Bayer Crop Sci	4	0.05982	3	79
Baylor Univ	4	0.05982	15	120
Benaki Phytopathol Inst	4	0.05982	0	30
Bharathidasan Univ	4	0.05982	8	150
Biogemma	4	0.05982	29	229
BIOVITIS	4	0.05982	5	91
Brown Univ	4	0.05982	7	160
Calif Inst Med Res	4	0.05982	0	46
Carleton Univ	4	0.05982	0	308
Chaudhary Charan Singh Univ	4	0.05982	8	43
Chengdu Univ	4	0.05982	3	18
City Sci Res & Technol Applicat	4	0.05982	1	67
Consiglio Ric & Sperimentaz Agr	4	0.05982	1	168
CSIRO Agr Flagship	4	0.05982	7	116
Ctr Dis Control & Prevent	4	0.05982	3	138
Ctr Expertise Mycol Radboudumc CWZ	4	0.05982	2	84
Dankook Univ	4	0.05982	6	66
Dept Econ Dev Jobs Transport & Resources	4	0.05982	4	94
Dr Yashwant Singh Parmar Univ Hort & Forestry	4	0.05982	0	80
Eotvos Lorand Univ	4	0.05982	19	77
Estonian Univ Life Sci	4	0.05982	1	83
Florimond Desprez	4	0.05982	21	166
Forest Res Inst	4	0.05982	1	38
Fraunhofer Inst Factory Operat & Automat	4	0.05982	8	119
Gaziosmanpasa Univ	4	0.05982	1	36
GB Pant Univ Agr & Technol	4	0.05982	1	26
Geisel Sch Med Dartmouth	4	0.05982	0	128
Guizhou Acad Agr Sci	4	0.05982	11	251
Hankyong Natl Univ	4	0.05982	2	46
Hawaii Agr Res Ctr	4	0.05982	7	48
Heidelberg Univ	4	0.05982	1	58
Heilongjiang Univ	4	0.05982	8	61
Hubei Univ	4	0.05982	1	55
ICAR Indian Agr Stat Res Inst	4	0.05982	4	47
ICAR Natl Res Ctr Plant Biotechnol	4	0.05982	10	77
ICARDA	4	0.05982	0	82
Imperial Coll	4	0.05982	2	335
Inst Agr & Fisheries Res ILVO	4	0.05982	3	90
Inst Murciano Invest & Desarrollo Agr & Alimentar	4	0.05982	3	88
Inst Nacl Invest Agr & Vet	4	0.05982	1	38
Int Ctr Genet Engn & Biotechnol	4	0.05982	2	210
Integral Univ	4	0.05982	11	110
IRTA	4	0.05982	6	81
Ist Genom Applicata	4	0.05982	47	279
Junagadh Agr Univ	4	0.05982	0	5
Kalinga Inst Ind Technol	4	0.05982	2	74
Konkuk Univ	4	0.05982	1	21
KRIBB	4	0.05982	1	50
KWS SAAT SE	4	0.05982	10	77
Kyushu Univ	4	0.05982	2	23
Lantmannen Lantbruk	4	0.05982	6	147
Leibniz Inst Pflanzengenet & Kulturpflanzenforsch	4	0.05982	39	165
Lomonosov Moscow State Univ	4	0.05982	3	57
Maharaja Sayajirao Univ Baroda	4	0.05982	26	153
Martin Luther Univ Halle Wittenberg	4	0.05982	3	69
Massachusetts Gen Hosp	4	0.05982	34	430
Mendel Univ Brno	4	0.05982	0	15
Minjiang Univ	4	0.05982	0	15
Montpellier SupAgro	4	0.05982	20	128
NARO NIAS	4	0.05982	0	30
Natl Inst Biotechnol & Genet Engn	4	0.05982	5	52
Natl Inst Crop Sci	4	0.05982	6	33
Natl Inst Technol	4	0.05982	0	22
Natl Univ Singapore	4	0.05982	2	171
Newcastle Univ	4	0.05982	4	308
No Arizona Univ	4	0.05982	5	65
Northeastern Univ	4	0.05982	0	61
Northwest Univ	4	0.05982	9	200
Panjab Univ	4	0.05982	5	146
Pioneer HiBred Int Inc	4	0.05982	1	86
Plant Res Int BV	4	0.05982	46	684
Pohang Univ Sci & Technol	4	0.05982	5	39
Qingdao Univ	4	0.05982	1	42
Queensland Univ Technol	4	0.05982	0	82
RMIT Univ	4	0.05982	4	49
Royal Holloway Univ London	4	0.05982	8	227
Russian Acad Agr Sci	4	0.05982	7	219
Sardar Patel Univ	4	0.05982	4	43
Savitribai Phule Pune Univ	4	0.05982	3	99
Shandong Inst Pomol	4	0.05982	12	217
Slovenian Inst Hop Res & Brewing	4	0.05982	3	24
SLU	4	0.05982	7	110
So Illinois Univ	4	0.05982	8	110
Strube Res GmbH & Co KG	4	0.05982	6	69
SUNY Stony Brook	4	0.05982	0	92
SupAgro	4	0.05982	10	158
Syngenta Crop Protect AG	4	0.05982	0	100
Syracuse Univ	4	0.05982	4	106
Tanta Univ	4	0.05982	0	49
Technion Israel Inst Technol	4	0.05982	43	635
TERRES INOVIA	4	0.05982	10	57
Tokyo Univ Sci	4	0.05982	0	38
Tuskegee Univ	4	0.05982	3	38
UNESP	4	0.05982	16	835
Univ Autonoma Barcelona	4	0.05982	0	121
Univ Barcelona	4	0.05982	2	31
Univ Bialystok	4	0.05982	5	649
Univ Bristol	4	0.05982	4	425
Univ Calif Irvine	4	0.05982	94	1124
Univ Canberra	4	0.05982	9	137
Univ Cent Marta Abreu Las Villas	4	0.05982	4	51
Univ Eastern Finland	4	0.05982	18	126
Univ Erlangen Nurnberg	4	0.05982	68	448
Univ Estadual Centro Oeste	4	0.05982	0	11
Univ Estadual Paulista UNESP	4	0.05982	3	82
Univ Evora	4	0.05982	2	90
Univ Fed Minas Gerais	4	0.05982	4	32
Univ Fed Pelotas	4	0.05982	1	34
Univ Fed Pernambuco	4	0.05982	9	145
Univ Fed Rural Pernambuco UFRPE	4	0.05982	0	7
Univ Fed Santa Maria	4	0.05982	0	31
Univ Fed Sao Carlos	4	0.05982	2	18
Univ Fed Vicosa UFV	4	0.05982	0	9
Univ Firenze	4	0.05982	5	57
Univ Foggia	4	0.05982	10	82
Univ Free State	4	0.05982	0	98
Univ Girona	4	0.05982	1	58
Univ Goettingen	4	0.05982	1	43
Univ Hawaii	4	0.05982	6	57
Univ Kurdistan	4	0.05982	1	55
Univ KwaZulu Natal	4	0.05982	1	63
Univ Life Sci	4	0.05982	8	34
Univ Lyon 1	4	0.05982	11	74
Univ Mauritius	4	0.05982	2	101
Univ Michigan	4	0.05982	0	243
Univ Moncton	4	0.05982	3	98
Univ Munster	4	0.05982	4	114
Univ Nacl La Plata	4	0.05982	1	31
Univ Nebraska Lincoln	4	0.05982	3	42
Univ New England	4	0.05982	0	20
Univ Nizwa	4	0.05982	8	185
Univ Orange Free State	4	0.05982	4	94
Univ Philippines Los Banos	4	0.05982	6	25
Univ Puerto Rico	4	0.05982	5	61
Univ Rostock	4	0.05982	0	22
Univ Seville	4	0.05982	3	248
Univ Sherbrooke	4	0.05982	0	505
Univ South Carolina	4	0.05982	2	82
Univ Texas Med Branch	4	0.05982	3	70
Univ Texas San Antonio	4	0.05982	2	94
Univ Tunis El Manar	4	0.05982	4	42
Univ Vienna	4	0.05982	0	87
Unknown	4	0.05982	38	162
Uppsala Univ	4	0.05982	4	159
Vienna Univ Technol	4	0.05982	61	721
Visva Bharati Univ	4	0.05982	12	91
Wageningen Univ & Res Ctr	4	0.05982	5	137
Warsaw Univ Life Sci SGGW	4	0.05982	1	13
West Virginia Univ	4	0.05982	1	24
Wichita State Univ	4	0.05982	12	71
Zhejiang Agr & Forest Univ	4	0.05982	1	28
Zhejiang Agr & Forestry Univ	4	0.05982	4	63
Acad Agr Sci	3	0.04486	10	87
Agr Inst Slovenia	3	0.04486	0	57
Agr Minist China	3	0.04486	3	145
Agr Res Org ARO	3	0.04486	0	18
AgroBioInst	3	0.04486	0	19
Agroscope Changins Wadenswil ACW Res Stn	3	0.04486	5	67
Agrotest Fyto Ltd	3	0.04486	0	28
Ajinomoto Co Inc	3	0.04486	1	93
Albert Einstein Coll Med	3	0.04486	0	108
Alberta Agr & Rural Dev	3	0.04486	2	10
Aligarh Muslim Univ	3	0.04486	5	573
All Russian Res Inst Plant Protect	3	0.04486	7	32
Amity Univ	3	0.04486	10	254
ANT NET Srl	3	0.04486	4	46
Assam Univ	3	0.04486	0	47
Australian Synchrotron	3	0.04486	4	27
Ayub Agr Res Inst	3	0.04486	0	24
Bangalore Univ	3	0.04486	5	83
Bangladesh Agr Univ	3	0.04486	0	26
Bangladesh Rice Res Inst	3	0.04486	12	166
Beijing Agr Univ	3	0.04486	0	90
Ben Gurion Univ Negev	3	0.04486	2	57
BOKU Univ Nat Resources & Life Sci Vienna	3	0.04486	15	92
Bowling Green State Univ	3	0.04486	0	289
Broad Inst	3	0.04486	88	1369
Bu Ali Sina Univ	3	0.04486	3	26
CABI	3	0.04486	11	254
Canakkale Onsekiz Mart Univ	3	0.04486	2	23
Capital Normal Univ	3	0.04486	2	86
CATIE	3	0.04486	5	119
CEBAS CSIC	3	0.04486	8	65
Cent Inst Med & Aromat Plants	3	0.04486	5	56
Cent Res Inst Field Crops	3	0.04486	0	9
CERTH	3	0.04486	0	8
Ch Charan Singh Univ	3	0.04486	6	45
Chinese Univ Hong Kong	3	0.04486	2	87
Chonbuk Natl Univ	3	0.04486	1	33
Chongqing Acad Agr Sci	3	0.04486	1	19
Chongqing Univ Arts & Sci	3	0.04486	0	22
Chung Ang Univ	3	0.04486	2	60
CICY	3	0.04486	4	404
CINVESTAV	3	0.04486	0	40
Cluster Excellence Plant Sci	3	0.04486	0	77
Columbia Univ	3	0.04486	6	100
Commonwealth Sci & Ind Res Org CSIRO Agr	3	0.04486	74	386
Commonwealth Sci & Ind Res Org Plant Ind	3	0.04486	180	858
COMSATS Inst Informat Technol	3	0.04486	5	60
Consiglio Ric Agr & Anal Econ Agr CREA	3	0.04486	3	31
Cornell Cooperat Extens	3	0.04486	2	30
Council Agr Res & Econ CREA	3	0.04486	0	25
Council Agr Res & Econ CREA VE	3	0.04486	0	30
CREA	3	0.04486	2	24
Crop Res Inst	3	0.04486	0	73
Ctr Excellence Agr Biotechnol AG BIO PERDO CHE	3	0.04486	0	4
Ctr Invest & Estudios Avanzados CINVESTAV	3	0.04486	12	235
Ctr Invest Experimentac & Serv Champinon CIES	3	0.04486	9	46
Ctr Prote & Genom Res	3	0.04486	1	29
Ctr Sustainable Pest & Dis Management	3	0.04486	103	1056
Ctr Wallon Rech Agron	3	0.04486	6	71
Dartmouth Hitchcock Med Ctr	3	0.04486	3	30
Dept Primary Ind & Reg Dev	3	0.04486	5	15
Directorate Groundnut Res	3	0.04486	2	48
Duy Tan Univ	3	0.04486	0	11
Earlham Inst	3	0.04486	2	368
East China Univ Sci & Technol	3	0.04486	3	39
Embrapa Arroz & Feijao	3	0.04486	3	42
Embrapa Environm	3	0.04486	2	68
Embrapa Meio Ambiente	3	0.04486	0	27
Estn Expt Agroind Obispo Colombres	3	0.04486	12	48
Ethiopian Inst Agr Res	3	0.04486	7	49
European Bioinformat Inst	3	0.04486	88	1112
Fed Univ Sao Paulo UNIFESP	3	0.04486	0	143
Fera Sci Ltd	3	0.04486	2	57
Friedrich Schiller Univ	3	0.04486	3	160
Fujian Normal Univ	3	0.04486	3	61
Fungal Biodivers Ctr	3	0.04486	4	319
Gorgan Univ Agr Sci & Nat Resources	3	0.04486	1	19
Govind Ballabh Pant Univ Agr & Technol	3	0.04486	0	28
Govt Punjab	3	0.04486	4	90
Grad Univ Adv Technol	3	0.04486	1	33
Grains Res & Dev Corp	3	0.04486	2	86
Guizhou Normal Univ	3	0.04486	6	22
Gulbarga Univ	3	0.04486	3	30
Guru Jambheshwar Univ Sci & Technol	3	0.04486	0	58
Hans Knoell Inst	3	0.04486	0	34
Harbor UCLA Med Ctr	3	0.04486	0	235
Hazara Univ	3	0.04486	8	35
Hebei Univ Engn	3	0.04486	2	50
Heilongjiang Bayi Agr Univ	3	0.04486	0	61
Hellen Agr Org DEMETER	3	0.04486	0	21
Helmholtz Zentrum Munchen	3	0.04486	0	78
Hobart & William Smith Coll	3	0.04486	2	62
Huazhong Univ Sci & Technol	3	0.04486	2	61
HudsonAlpha Inst Biotechnol	3	0.04486	3	408
IARI	3	0.04486	5	34
IASMA Res Ctr	3	0.04486	9	137
ICAR Cent Potato Res Inst	3	0.04486	2	18
ICAR Indian Inst Rice Res	3	0.04486	2	28
ICAR Natl Bur Agr Important Microorganisms	3	0.04486	6	87
ICAR Res Complex	3	0.04486	0	33
ICAR Sugarcane Breeding Inst	3	0.04486	3	18
IDIAF	3	0.04486	5	11
IFAPA	3	0.04486	4	66
IITA	3	0.04486	0	27
Imam Abdulrahman Bin Faisal Univ	3	0.04486	0	25
Indian Inst Sci Educ & Res	3	0.04486	0	19
Indian Inst Technol	3	0.04486	33	612
Indian Inst Technol Kharagpur	3	0.04486	2	65
Indian Inst Wheat & Barley Res	3	0.04486	6	29
Indonesian Agcy Agr Res & Dev	3	0.04486	1	34
INIA	3	0.04486	0	23
Inner Mongolia Acad Agr & Anim Husb Sci	3	0.04486	2	29
Inner Mongolia Univ	3	0.04486	2	21
INRA AgroParisTech	3	0.04486	5	99
Inst Ecol AC	3	0.04486	0	20
Inst Fed Goiano	3	0.04486	0	15
Inst Invest Biol Clemente Estable	3	0.04486	0	119
Inst Pasteur	3	0.04486	4	63
Inst Plant Biol & Biotechnol	3	0.04486	2	28
Inst Plant Genet & Crop Plant Res IPK	3	0.04486	33	116
Inst Soc Technoinnovat Agr Forestry & Fisheries	3	0.04486	106	594
Inst Sugar Beet Res IfZ	3	0.04486	3	53
Inst Sustainable Agr	3	0.04486	10	68
Int Maize & Wheat Improvement Ctr	3	0.04486	0	26
IPN	3	0.04486	0	215
Iranian Res Inst Plant Protect	3	0.04486	3	28
Istanbul Univ	3	0.04486	4	18
IVIA	3	0.04486	3	51
Johannes Gutenberg Univ Mainz	3	0.04486	0	12
Johns Hopkins Univ	3	0.04486	0	54
Joint BioEnergy Inst	3	0.04486	0	110
JST	3	0.04486	4	44
Kagawa Univ	3	0.04486	2	24
KALRO	3	0.04486	0	71
Kangwon Natl Univ	3	0.04486	2	46
Karl Franzens Univ Graz	3	0.04486	0	265
Kazusa DNA Res Inst	3	0.04486	0	23
Kerala Agr Univ	3	0.04486	0	4
King Abdullah Univ Sci & Technol KAUST	3	0.04486	5	33
Kohat Univ Sci & Technol	3	0.04486	4	143
Kuvempu Univ	3	0.04486	3	34
KWS SAAT SE & Co KGaA	3	0.04486	0	14
Landcare Res	3	0.04486	11	278
Lovely Profess Univ	3	0.04486	0	104
Loyola Coll	3	0.04486	24	120
Macquarie Univ	3	0.04486	3	64
Makerere Univ	3	0.04486	2	86
Marche Polytech Univ	3	0.04486	0	111
MariboHilleshog Res AB	3	0.04486	10	37
Marmara Univ	3	0.04486	1	26
McMaster Univ	3	0.04486	0	103
Med Univ Innsbruck	3	0.04486	1	194
Mie Univ	3	0.04486	1	54
Minist Agr & Rural Dev	3	0.04486	0	38
Minist Hlth	3	0.04486	0	50
Mirpur Univ Sci & Technol	3	0.04486	0	1
MIT	3	0.04486	2	280
Mizoram Univ	3	0.04486	5	68
MTT Agrifood Res Finland	3	0.04486	10	92
Narendra Deva Univ Agr & Technol	3	0.04486	8	85
Nat Resources Inst Finland Luke	3	0.04486	0	112
Natl Agr Res Org	3	0.04486	1	53
Natl Agrifood Biotechnol Inst	3	0.04486	0	32
Natl Bot Res Inst	3	0.04486	11	78
Natl Chem Lab	3	0.04486	3	96
Natl Chiayi Univ	3	0.04486	4	47
Natl Ctr Genet Engn & Biotechnol BIOTEC	3	0.04486	2	13
Natl Res Council IPSP CNR	3	0.04486	0	41
Natl Res Ctr Grapes	3	0.04486	12	54
Neiker Tecnalia	3	0.04486	0	59
Netherlands Inst Ecol	3	0.04486	0	113
New South Wales Dept Primary Ind	3	0.04486	1	54
New Zealand Inst Plant & Food Res Ltd PFR	3	0.04486	3	35
NIAID	3	0.04486	1	43
NIBGE	3	0.04486	5	91
Okayama Prefectural Technol Ctr Agr Forestry & Fi	3	0.04486	15	71
Ondokuz Mayis Univ	3	0.04486	0	14
Orissa Univ Agr & Technol	3	0.04486	2	15
Oromia Agr Res Inst	3	0.04486	2	9
Osmania Univ	3	0.04486	1	91
Plant & Food Res	3	0.04486	6	117
Queens Univ Belfast	3	0.04486	14	144
Rajiv Gandhi Ctr Biotechnol	3	0.04486	1	28
Res Inst Biol Safety Problems	3	0.04486	0	14
Res Inst Hort	3	0.04486	1	26
Res Inst Organ Agr FiBL	3	0.04486	0	9
Res Inst Viticulture & Enol	3	0.04486	23	196
Res Lab Biotechnol & Biochem	3	0.04486	8	55
Res Lab Biotechnol & Biochem RLABB	3	0.04486	14	137
Rhodes Univ	3	0.04486	0	40
RIKEN Plant Sci Ctr	3	0.04486	7	123
Ritsumeikan Univ	3	0.04486	1	130
Rochester Inst Technol	3	0.04486	2	63
Royal Bot Garden Edinburgh	3	0.04486	0	43
Royal Vet Coll	3	0.04486	0	17
Rzeszow Univ Technol	3	0.04486	4	43
Saatzucht Steinach GmbH & Co KG	3	0.04486	5	38
Sao Paulo State Univ	3	0.04486	16	104
Scion	3	0.04486	17	98
Scotlands Rural Coll	3	0.04486	0	14
Selcuk Univ	3	0.04486	3	22
Shaanxi Normal Univ	3	0.04486	0	9
Shandong Univ	3	0.04486	6	97
Siberian Fed Univ	3	0.04486	0	7
Sichuan Agr Univ Wenjiang	3	0.04486	6	90
Siksha O Anusandhan Univ	3	0.04486	3	24
Slovak Acad Sci	3	0.04486	5	43
Sohag Univ	3	0.04486	0	13
South Dakota State Univ	3	0.04486	1	145
Southern Illinois Univ	3	0.04486	3	33
Southwest Univ Sci & Technol	3	0.04486	0	13
SRUC	3	0.04486	4	56
State Key Lab Breeding Base	3	0.04486	4	101
Statens Serum Inst	3	0.04486	2	45
Stockholm Univ	3	0.04486	2	25
Sultan Qaboos Univ	3	0.04486	0	17
Swansea Univ	3	0.04486	0	138
Syngenta	3	0.04486	2	388
Texas A&M Hlth Sci Ctr	3	0.04486	3	44
Texas Tech Univ	3	0.04486	1	48
Thaksin Univ	3	0.04486	0	59
Tianjin Agr Univ	3	0.04486	1	56
Tocklai Tea Res Inst	3	0.04486	8	37
Tohoku Univ	3	0.04486	8	97
Tokyo Univ Agr	3	0.04486	2	19
Tongji Univ	3	0.04486	1	25
Trent Univ	3	0.04486	0	92
Tsinghua Univ	3	0.04486	0	28
UB	3	0.04486	0	36
Umea Univ	3	0.04486	9	55
UNAM	3	0.04486	0	67
UNCPBA	3	0.04486	0	10
United Arab Emirates Univ	3	0.04486	9	110
Univ Alicante	3	0.04486	1	130
Univ Allahabad	3	0.04486	0	33
Univ Antwerp	3	0.04486	0	108
Univ Appl Sci	3	0.04486	0	11
Univ Auckland	3	0.04486	10	80
Univ Autonoma Agr Antonio Narro	3	0.04486	0	46
Univ Autonoma Chapingo	3	0.04486	0	18
Univ Autonoma San Luis Potosi	3	0.04486	0	7
Univ Avignon	3	0.04486	1	41
Univ Bourgogne	3	0.04486	4	121
Univ Cadiz	3	0.04486	1	51
Univ Calif San Francisco	3	0.04486	1	91
Univ Calif Santa Cruz	3	0.04486	11	190
Univ Chicago	3	0.04486	2	161
Univ Cincinnati	3	0.04486	0	23
Univ Complutense Madrid	3	0.04486	3	14
Univ Connecticut	3	0.04486	0	88
Univ Duisburg Essen	3	0.04486	3	54
Univ E Anglia	3	0.04486	15	186
Univ Estadual Norte Fluminense Darcy Ribeiro UENF	3	0.04486	2	28
Univ Fed Espirito Santo	3	0.04486	1	91
Univ Fed Goias	3	0.04486	2	80
Univ Fed Reconcavo Bahia	3	0.04486	0	22
Univ Ferrara	3	0.04486	0	59
Univ Fuerzas Armadas ESPE	3	0.04486	0	23
Univ Groningen	3	0.04486	0	100
Univ Iowa	3	0.04486	0	107
Univ Kansas	3	0.04486	5	233
Univ Kebangsaan Malaysia	3	0.04486	1	49
Univ Lethbridge	3	0.04486	4	23
Univ London	3	0.04486	13	102
Univ Louisville	3	0.04486	2	66
Univ Lyon	3	0.04486	2	50
Univ Michoacana	3	0.04486	0	44
Univ Nacl Gen San Martin	3	0.04486	7	74
Univ Nacl Mar del Plata	3	0.04486	5	34
Univ Nacl Mar Plata	3	0.04486	5	129
Univ Naples Federico 2	3	0.04486	79	789
Univ Nat Resources & Life Sci Vienna	3	0.04486	5	60
Univ Nat Resources & Life Sci Vienna BOKU	3	0.04486	15	83
Univ Newcastle	3	0.04486	62	331
Univ Nice Sophia Antipolis	3	0.04486	67	286
Univ Oslo	3	0.04486	7	954
Univ Ottawa	3	0.04486	0	42
Univ Palermo	3	0.04486	0	31
Univ Paris Sud	3	0.04486	17	250
Univ Parma	3	0.04486	5	168
Univ Peshawar	3	0.04486	3	20
Univ Philippines	3	0.04486	0	52
Univ Poitiers	3	0.04486	13	134
Univ Politecn Madrid UPM	3	0.04486	1	37
Univ Rovira & Virgili	3	0.04486	0	81
Univ Santiago Chile	3	0.04486	6	71
Univ Santiago de Compostela	3	0.04486	2	88
Univ Sassari	3	0.04486	1	32
Univ Southern Denmark	3	0.04486	7	75
Univ Tabriz	3	0.04486	4	72
Univ Tartu	3	0.04486	7	990
Univ Tecn Manabi	3	0.04486	4	27
Univ Texas Hlth Sci Ctr San Antonio	3	0.04486	0	267
Univ Trieste	3	0.04486	8	81
Univ Utah	3	0.04486	3	281
Univ Valencia	3	0.04486	3	39
Univ Veracruzana	3	0.04486	0	68
Univ Vermont	3	0.04486	0	55
Univ Victoria	3	0.04486	5	45
Univ W Indies	3	0.04486	21	211
Univ Washington	3	0.04486	22	596
Univ Witwatersrand	3	0.04486	5	158
Univ Wollongong	3	0.04486	0	204
Univ Yamanashi	3	0.04486	6	26
Univ Zaragoza	3	0.04486	0	31
UNLP	3	0.04486	4	42
UPM	3	0.04486	22	216
Utah State Univ	3	0.04486	3	63
Vellore Inst Technol	3	0.04486	5	33
Warsaw Univ Life Sci	3	0.04486	3	65
World Vegetable Ctr	3	0.04486	0	44
Wright State Univ	3	0.04486	10	116
Wuhan Polytech Univ	3	0.04486	8	51
Yale Univ	3	0.04486	1	73
Zhejiang Normal Univ	3	0.04486	7	63
Zhoukou Normal Univ	3	0.04486	2	23
2Blades Fdn	2	0.02991	2	94
Aalborg Univ	2	0.02991	0	36
ABLife Inc	2	0.02991	0	19
Acad Natl Food & Strateg Reserves Adm	2	0.02991	0	11
ACTA	2	0.02991	3	47
ADAS UK Ltd	2	0.02991	1	32
Adnan Menderes Univ	2	0.02991	2	27
Adv Agriecol Res Sdn Bhd	2	0.02991	1	6
Adv Wheat Technol	2	0.02991	4	21
Agharkar Res Inst	2	0.02991	3	30
Agr & Agrifood Canada	2	0.02991	1	14
Agr Biotechnol Res Inst Iran	2	0.02991	0	11
Agr Dev & Advisory Serv	2	0.02991	8	33
Agr Res Council CRA	2	0.02991	0	41
Agr Res Educ & Extens Org	2	0.02991	7	28
Agr Res Inst Taiwan	2	0.02991	0	13
Agr Univ	2	0.02991	0	5
Agr Univ Iceland	2	0.02991	0	2
AgriBio Ctr	2	0.02991	4	61
AgriGenome Labs Pvt Ltd	2	0.02991	0	25
Agrisci Queensland	2	0.02991	1	8
Agritec	2	0.02991	0	9
AgroBioInstitute	2	0.02991	4	14
Agroecol Res Serv Ctr	2	0.02991	0	82
Ahi Evran Univ	2	0.02991	4	13
Akdeniz Univ	2	0.02991	0	7
Akita Prefectural Univ	2	0.02991	7	58
Alberta Res Council	2	0.02991	11	68
All Russian Lorh Res Inst Potato Farming	2	0.02991	1	17
Alltech European Biosci Ctr	2	0.02991	0	9
Anhalt Univ Appl Sci	2	0.02991	10	78
Anhui Key Lab Crop Biol	2	0.02991	4	20
ANNUIT SA	2	0.02991	0	21
APTA	2	0.02991	6	29
ARC Infruitec Nietvoorbij	2	0.02991	0	49
Aswan Univ	2	0.02991	0	14
Ataturk Hort Cent Res Inst	2	0.02991	0	11
Atom Energy Commiss Syria AECS	2	0.02991	0	10
Austrian Acad Sci OEAW	2	0.02991	1	35
Bangladesh Wheat & Maize Res Inst BWMRI	2	0.02991	0	17
Bar Ilan Univ	2	0.02991	2	39
BASF Plant Sci Co GmbH	2	0.02991	7	53
Bati Akdeniz Agr Res Inst	2	0.02991	0	1
Bavarian State Res Ctr Agr LfL	2	0.02991	0	4
Bayer	2	0.02991	3	28
Bayer AG	2	0.02991	1	38
Bayer SA	2	0.02991	0	21
Bayer SAS	2	0.02991	0	36
Beidahuang Kenfeng Seed Co Ltd	2	0.02991	0	0
Beijing Univ Agr	2	0.02991	0	50
Benha Univ	2	0.02991	0	18
BHU	2	0.02991	0	18
Bioprotect Res Ctr	2	0.02991	7	39
Birla Inst Technol	2	0.02991	6	35
Bowdoin Coll	2	0.02991	4	219
Brazilian Agr Res Corp	2	0.02991	26	220
Brazilian Agr Res Corp EMBRAPA	2	0.02991	0	3
Broad Inst Harvard & MIT	2	0.02991	0	31
Calif Polytech State Univ San Luis Obispo	2	0.02991	0	38
Calif State Univ Fresno	2	0.02991	1	19
Cambridge Inst Med Res	2	0.02991	88	1185
Can Tho Univ	2	0.02991	0	18
Canadian Food Inspect Agcy	2	0.02991	0	28
Canadian Prote & Artificial Intelligence Res & Tr	2	0.02991	0	6
Carnegie Inst Sci	2	0.02991	28	843
Carnegie Mellon Univ	2	0.02991	0	217
CAS	2	0.02991	4	22
Case Western Reserve Univ	2	0.02991	0	134
CBS Fungal Biodivers Ctr	2	0.02991	9	85
CBSG	2	0.02991	39	455
CCS Haryana Agr Univ	2	0.02991	1	11
CenGen Pty Ltd	2	0.02991	4	67
Cenicafe	2	0.02991	6	30
Cent Sericultural Res & Training Inst	2	0.02991	0	17
CEPLAC	2	0.02991	0	95
CEPLAC CEPEC	2	0.02991	0	31
Cereal Res Nonprofit Ltd Co	2	0.02991	1	4
CETIOM	2	0.02991	0	96
Chamber Agr Lower Saxony	2	0.02991	3	51
Chang Gung Univ	2	0.02991	0	36
Chaudhary Charan Singh Haryana Agr Univ	2	0.02991	1	53
Chaudhary Sarwan Kumar Himachal Pradesh Krishi Vi	2	0.02991	0	11
China Acad Chinese Med Sci	2	0.02991	0	61
Chinese Acad Med Sci & Peking Union Med Coll	2	0.02991	0	19
Chinese Acad Trop Agr Sci CATAS	2	0.02991	0	23
Chinese Culture Univ	2	0.02991	7	92
Chongqing Normal Univ	2	0.02991	0	34
Cluster Excellence Plant Sci CEPLAS	2	0.02991	1	19
Coll Charleston	2	0.02991	2	125
Comenius Univ	2	0.02991	2	27
Comissao Execut Plano Lavoura Cacaueira CEPLAC	2	0.02991	0	8
Commonwealth Sci & Ind Res Org Agr & Food	2	0.02991	3	19
Commonwealth Sci & Ind Res Org CSIRO Agr & Food	2	0.02991	21	111
CONICET UNT	2	0.02991	0	7
Connecticut Agr Expt Stn Valley Lab	2	0.02991	0	17
Consejo Nacl Invest Cient & Tecn CONICET	2	0.02991	0	3
Copenhagen Univ Hosp	2	0.02991	3	15
Copperbelt Univ	2	0.02991	0	25
Cornell Tech	2	0.02991	0	13
Corp Invest Biol	2	0.02991	0	6
Corvinus Univ Budapest	2	0.02991	0	88
Cotton Univ	2	0.02991	2	13
Council Agr	2	0.02991	2	48
Council Agr Res & Econ	2	0.02991	0	46
CREA Res Ctr Genom & Bioinformat	2	0.02991	0	30
CREA Res Ctr Vegetable & Ornamental Crops	2	0.02991	0	21
CSIC IRTA UAB	2	0.02991	9	154
CSIR Biosci	2	0.02991	0	52
CSIR Inst Himalayan Bioresource Technol	2	0.02991	14	66
CSIR Natl Bot Res Inst	2	0.02991	0	16
CSIR Natl Chem Lab	2	0.02991	8	45
CSIRO Ecosyst Sci	2	0.02991	4	42
Ctr Agr Res	2	0.02991	0	11
Ctr Invest & Asistencia Tecnol & Diseno Estado Ja	2	0.02991	0	76
Ctr Plant Syst Biol & Biotechnol	2	0.02991	0	8
Ctr Reg Hana Biotechnol & Agr Res	2	0.02991	4	34
Ctr Res Agr Genom CRAG CSIC IRTA UAB UB	2	0.02991	2	71
Ctr Ric Patol Vegetale	2	0.02991	6	30
Cukurova Univ	2	0.02991	0	9
Czech Acad Sci	2	0.02991	0	12
Daegu Univ	2	0.02991	3	28
Dalian Acad Agr Sci	2	0.02991	0	13
Dalian Nationalities Univ	2	0.02991	1	19
Damanhour Univ	2	0.02991	0	56
DAPO	2	0.02991	24	58
Daugavpils Univ	2	0.02991	0	13
Deakin Univ	2	0.02991	15	207
Deemed Univ	2	0.02991	1	58
Dept Agr & Fisheries	2	0.02991	1	41
Dept Energy Joint Genome Inst	2	0.02991	39	559
Dept Environm & Primary Ind	2	0.02991	4	72
Desert Res Ctr	2	0.02991	0	16
Dobroudja Agr Inst	2	0.02991	0	7
DOE Joint Genome Inst	2	0.02991	0	374
Dow Agrosci	2	0.02991	0	30
Dr Hari Singh Gour Vishwavidyalaya	2	0.02991	0	71
Dr Rajendra Prasad Cent Agr Univ	2	0.02991	0	1
Dupont Pioneer	2	0.02991	0	50
East Carolina Univ	2	0.02991	0	50
East China Normal Univ	2	0.02991	0	11
Eastern Connecticut State Univ	2	0.02991	1	4
Eberhard Karls Univ Tubingen	2	0.02991	10	66
Ecole Natl Agr Meknes	2	0.02991	0	9
Ecole Natl Super Agron Toulouse	2	0.02991	2	15
Ecole Normale Super	2	0.02991	1	19
Ecosci Precinct	2	0.02991	1	17
EFSA	2	0.02991	3	26
EH Graham Ctr Agr Innovat	2	0.02991	4	12
Ehime Res Inst Agr Forestry & Fisheries	2	0.02991	0	12
EIAR	2	0.02991	0	62
EMBRAPA	2	0.02991	2	15
Embrapa Agroenergia	2	0.02991	2	17
EMBRAPA Cafe	2	0.02991	1	21
Embrapa Cerrados	2	0.02991	0	3
Embrapa Florestas	2	0.02991	0	10
Embrapa Rice & Beans	2	0.02991	1	9
Empresa Brasileira Pesquisa Agr	2	0.02991	0	45
Empresa Brasileira Pesquisa Agropecuaria Embrapa	2	0.02991	0	16
ENEA CR Casaccia	2	0.02991	1	21
Energy & Resources Inst	2	0.02991	4	25
Energy Biosci Inst	2	0.02991	28	852
ENSA	2	0.02991	0	21
EPAGRI CEPAF	2	0.02991	2	10
Estn Viticultura & Enol Galicia AGACAL EVEGA	2	0.02991	0	21
Ethiopian Inst Agr Res EIAR	2	0.02991	0	7
Ewha Womans Univ	2	0.02991	11	190
Fac Pharm	2	0.02991	0	8
Fac Sci Bizerte	2	0.02991	2	17
Fakir Mohan Univ	2	0.02991	1	8
Fed Res Ctr Bast Fiber Crops	2	0.02991	0	1
Fed Res Ctr Cultivated Plants JKI	2	0.02991	1	70
FEM	2	0.02991	18	93
Field Crop Res Inst	2	0.02991	4	13
Flanders Res Inst Agr Fisheries & Food ILVO	2	0.02991	0	21
Florida A&M Univ	2	0.02991	4	30
Fordham Univ	2	0.02991	0	13
Forestry Canada	2	0.02991	5	36
Fuzhou Univ	2	0.02991	1	92
Gangneung Wonju Natl Univ	2	0.02991	0	9
GC Univ	2	0.02991	0	17
GenXPro GmbH	2	0.02991	0	25
George August Univ Gottingen	2	0.02991	0	9
German Res Ctr Environm Hlth	2	0.02991	15	177
German Res Ctr Environm Hlth GmbH	2	0.02991	4	254
Ghazi Univ	2	0.02991	0	6
Goethe Univ	2	0.02991	1	30
Goethe Univ Frankfurt Main	2	0.02991	2	51
Govt Coll Univ	2	0.02991	1	41
GRADE Acad Pvt Ltd	2	0.02991	7	66
Graham Ctr Agr Innovat	2	0.02991	0	49
Grasslanz Technol Ltd	2	0.02991	2	42
Guangxi Key Lab Crop Genet Improvement & Biotechn	2	0.02991	0	25
Guangzhou Sugarcane Ind Res Inst	2	0.02991	1	9
Guizhou Acad Tobacco Sci	2	0.02991	1	16
Gwangju Inst Sci & Technol	2	0.02991	8	82
Gyeongnam Natl Univ Sci & Technol	2	0.02991	3	15
Hangzhou Normal Univ	2	0.02991	0	106
Harbin Inst Technol	2	0.02991	6	64
Harper Adams Univ Coll	2	0.02991	9	146
Harvard Med Sch	2	0.02991	0	9
Hebei Acad Sci	2	0.02991	0	48
Hefei Univ Technol	2	0.02991	0	20
Heinrich Heine Univ	2	0.02991	1	33
Helmholtz Ctr Munich	2	0.02991	0	32
Hermitage Res Facil	2	0.02991	5	37
Hexi Univ	2	0.02991	0	78
Hirosaki Univ	2	0.02991	0	12
HM Clause Seed Co	2	0.02991	4	63
HNB Garhwal Univ	2	0.02991	0	151
Hohere Bundeslehranstalt & Bundesamt Wein & Obstb	2	0.02991	1	8
Hong Duc Univ	2	0.02991	1	6
Huangdao Customs House	2	0.02991	0	1
Huanggang Normal Univ	2	0.02991	0	20
Hunan Hybrid Rice Res Ctr	2	0.02991	3	14
Hunan Univ Sci & Technol	2	0.02991	37	223
IAC	2	0.02991	0	20
Ibaraki Agr Ctr	2	0.02991	5	29
ICAR Cent Arid Zone Res Inst	2	0.02991	0	61
ICAR Cent Citrus Res Inst	2	0.02991	0	8
ICAR Cent Res Inst Jute & Allied Fibres	2	0.02991	0	7
ICAR Directorate Cashew Res	2	0.02991	4	35
ICAR Directorate Groundnut Res	2	0.02991	0	3
ICAR Directorate Seed Res	2	0.02991	6	60
ICAR Indian Inst Agr Biotechnol	2	0.02991	0	7
ICAR Indian Inst Pulses Res	2	0.02991	1	16
ICAR Natl Acad Agr Res Management	2	0.02991	0	12
Illinois State Univ	2	0.02991	2	152
Incheon Natl Univ	2	0.02991	5	66
INISAV	2	0.02991	3	6
Inner Mongolia Agr Univ	2	0.02991	1	13
INNOLEA	2	0.02991	0	11
InnoTech Alberta	2	0.02991	0	7
INSA Lyon	2	0.02991	19	136
Inst Adv Study Sci & Technol	2	0.02991	0	8
Inst Agron & Vet Hassan II	2	0.02991	2	36
Inst Agron Campinas	2	0.02991	0	22
Inst Bioresources & Sustainable Dev	2	0.02991	2	13
Inst Bot	2	0.02991	5	46
Inst Commercial Forestry Res	2	0.02991	0	7
Inst Crop Sci & Plant Breeding	2	0.02991	9	80
Inst Cytol & Genet SB RAS	2	0.02991	4	26
Inst Environm Sci & Res	2	0.02991	0	27
Inst Forest Genet & Tree Breeding	2	0.02991	0	1
Inst Invest Agr Panama	2	0.02991	1	18
Inst Life Sci	2	0.02991	2	494
Inst Madrileno Invest & Desarrollo Rural Agr & Al	2	0.02991	1	48
Inst Nacl Invest Agr	2	0.02991	2	6
Inst Nacl Tecnol Agropecuaria	2	0.02991	2	18
Inst Natl Agron Tunisia	2	0.02991	1	19
Inst Natl Agron Tunisie	2	0.02991	1	34
Inst Natl Rech Agron Tunisie	2	0.02991	1	22
Inst Natl Rech Agronom	2	0.02991	0	19
Inst Pesquisas Jardim Bot Rio de Janeiro	2	0.02991	0	16
Inst Plant Protect	2	0.02991	0	4
Inst Plant Protect & Environm	2	0.02991	0	2
Inst Politecn Braganca	2	0.02991	0	6
Inst Quim Biol Dr Bernabe Bloj	2	0.02991	0	7
Inst Rech Dev	2	0.02991	4	45
Inst Salud Carlos III ISCIII	2	0.02991	0	15
Inst Super Agr	2	0.02991	3	20
Inst Tecnol Super Irapuato	2	0.02991	0	74
Inst Valenciano Invest Agr	2	0.02991	16	151
Int Ctr Agr Res Dry Areas ICARDA	2	0.02991	0	20
Int Potato Ctr	2	0.02991	0	41
INTA EEA Famailla	2	0.02991	0	7
IPICYT	2	0.02991	0	3
IRD	2	0.02991	0	15
ISCIII	2	0.02991	0	15
Islamia Univ Bahawalpur	2	0.02991	0	4
Italian Natl Agcy New Technol Energy & Sustainabl	2	0.02991	1	46
Italian Natl Res Council	2	0.02991	10	67
J Craig Venter Inst	2	0.02991	3	320
Jagiellonian Univ	2	0.02991	0	26
Japan Womens Univ	2	0.02991	10	59
Jawaharlal Nehru Agr Univ	2	0.02991	0	1
Jeonnam Bioind Fdn	2	0.02991	0	42
Jiangnan Univ	2	0.02991	2	39
Jiangsu Polytech Coll Agr & Forestry	2	0.02991	5	39
Jiangxi Univ Sci & Technol	2	0.02991	0	10
Jimma Univ	2	0.02991	0	38
Jinan Univ	2	0.02991	0	15
JIRCAS	2	0.02991	8	103
Jogeva Plant Breeding Inst	2	0.02991	1	57
John Innes Inst	2	0.02991	16	140
Johns Hopkins Bloomberg Sch Publ Hlth	2	0.02991	0	226
Joint Genome Inst	2	0.02991	0	29
Jomo Kenyatta Univ Agr & Technol	2	0.02991	1	49
Josip Juraj Strossmayer Univ Osijek	2	0.02991	0	15
Julius Kuehn Inst	2	0.02991	32	127
Julius Maximilians Univ Wurzburg	2	0.02991	1	6
Kafr Elsheikh Univ	2	0.02991	0	2
Karlsruhe Inst Technol	2	0.02991	11	162
Kenya Agr & Livestock Res Org	2	0.02991	0	15
Key Lab Plant Pathol Hubei Prov	2	0.02991	0	44
Keygene NV	2	0.02991	0	23
Kibi Int Univ	2	0.02991	5	67
Kindai Univ	2	0.02991	0	53
King Faisal Univ	2	0.02991	0	8
King Mongkuts Inst Technol Ladkrabang	2	0.02991	1	16
King Mongkuts Univ Technol Thonburi	2	0.02991	0	6
Korea Basic Sci Inst	2	0.02991	4	18
Korea Forest Res Inst	2	0.02991	3	89
Kunming Inst Bot	2	0.02991	0	11
Kwangwoon Univ	2	0.02991	0	108
KWS UK Ltd	2	0.02991	0	6
Lab Nacl Genom Biodiversidad	2	0.02991	27	653
Lausanne Univ Hosp	2	0.02991	0	36
Laval Univ	2	0.02991	1	22
Leibniz Ctr Agr Landscape Res ZALF	2	0.02991	0	25
Leibniz Inst Plant Genet & Crop Plant Res Gatersl	2	0.02991	3	133
Leslie Res Ctr	2	0.02991	10	49
Liaocheng Univ	2	0.02991	6	69
Limagrain Cereal Seeds	2	0.02991	0	30
Limagrain Europe	2	0.02991	0	101
Limagrain GmbH	2	0.02991	2	54
Linyi Univ	2	0.02991	2	45
LSU AgCtr	2	0.02991	0	20
Lucknow Univ	2	0.02991	0	18
Ludong Univ	2	0.02991	0	9
Ludwig Maximilians Univ Munchen	2	0.02991	12	90
Mackay Mem Hosp	2	0.02991	0	6
Maejo Univ	2	0.02991	0	38
Magnum Seeds Inc	2	0.02991	4	63
Maharana Pratap Univ Agr & Technol	2	0.02991	2	65
Mahatma Gandhi Univ	2	0.02991	0	18
Majmaah Univ	2	0.02991	0	27
Malaysian Palm Oil Board	2	0.02991	0	10
Manchester Metropolitan Univ	2	0.02991	2	56
Manchester Univ NHS Fdn Trust	2	0.02991	0	17
Manitoba Agr	2	0.02991	5	20
Marcroft Grains Pathol PL	2	0.02991	39	111
MARDI Headquarters	2	0.02991	0	10
Marie Curie Sklodowska Univ	2	0.02991	0	114
Masaryk Univ	2	0.02991	0	4
MASTERFOODS	2	0.02991	0	146
Max Planck Inst Mol Pflanzenphysiol	2	0.02991	1	11
Max Planck Inst Pflanzenzuchtungsforsch	2	0.02991	16	112
Max Planck Inst Zuchtungsforsch	2	0.02991	69	411
Mayo Clin	2	0.02991	0	21
Meiji Seika Kaisha Ltd	2	0.02991	14	226
Michigan Technol Univ	2	0.02991	8	55
Middle E Tech Univ	2	0.02991	12	41
Millennium Inst Integrat Biol iBIO	2	0.02991	0	4
Minia Univ	2	0.02991	0	53
MNS Univ Agr	2	0.02991	0	4
Monash Univ	2	0.02991	3	57
Moscow Inst Phys & Technol	2	0.02991	0	32
MPOB	2	0.02991	0	16
MS Swaminathan Res Fdn	2	0.02991	0	18
MUST	2	0.02991	1	3
Namik Kemal Univ	2	0.02991	0	8
Nanjing Univ	2	0.02991	2	42
Nantong Univ	2	0.02991	0	24
Nanyang Technol Univ	2	0.02991	1	17
NARO Agr Res Ctr	2	0.02991	2	102
NASU	2	0.02991	4	65
Nat Hist Museum	2	0.02991	8	61
Nat Res Ctr	2	0.02991	1	13
Natl & Kapodistrian Univ Athens	2	0.02991	0	6
Natl Agr & Food Res Org	2	0.02991	24	195
Natl Banana Corp Costa Rica CORBANA	2	0.02991	0	57
Natl Bur Agr Important Microorganisms	2	0.02991	3	69
Natl Hlth Lab Serv	2	0.02991	5	152
Natl Inst Adv Ind Sci & Technol	2	0.02991	2	57
Natl Inst Biol Sci	2	0.02991	9	166
Natl Inst Biotechnol & Genet Engn NIBGE	2	0.02991	8	89
Natl Inst Forest Sci	2	0.02991	2	42
Natl Inst Hort & Herbal Sci	2	0.02991	0	2
Natl Inst Plant Biotechnol	2	0.02991	0	1
Natl Museum Nat & Sci	2	0.02991	2	51
Natl Museum Nat Sci	2	0.02991	4	82
Natl Plant Gene Res Ctr Beijing	2	0.02991	12	112
Natl Res Council CNR	2	0.02991	0	16
Natl Rice Res Inst	2	0.02991	0	11
Natl Sci & Technol Dev Agcy	2	0.02991	0	40
Natl Univ La Plata	2	0.02991	2	9
Navsari Agr Univ	2	0.02991	0	1
NCI	2	0.02991	0	28
NE Agr Univ	2	0.02991	13	75
New Zealand Forest Res Inst Ltd	2	0.02991	0	4
New Zealand Inst Plant & Food Res	2	0.02991	0	5
New Zealand Inst Plant & Food Res Ltd Plant & Foo	2	0.02991	2	33
NextBiotech	2	0.02991	0	29
NIAB East Malling Res	2	0.02991	0	30
Nicholas Copernicus Univ	2	0.02991	0	27
Nicolaus Copernicus Univ	2	0.02991	0	11
NIH	2	0.02991	0	21
Ningbo Acad Agr Sci	2	0.02991	2	15
Northeast Normal Univ	2	0.02991	1	24
Northwest Agr & Forestry Univ	2	0.02991	0	31
Norwegian Univ Life Sci NMBU	2	0.02991	0	6
Norwegian Univ Sci & Technol	2	0.02991	1	69
Novosibirsk State Agr Univ	2	0.02991	0	11
NYU	2	0.02991	0	60
Obihiro Univ Agr & Vet Med	2	0.02991	7	114
Omsk State Agr Univ	2	0.02991	0	5
OT Gatersleben	2	0.02991	0	66
Palacky Univ Olomouc	2	0.02991	0	23
Pedag Univ Cracow	2	0.02991	3	34
Peoples Friendship Univ Russia	2	0.02991	1	17
Peter Great St Petersburg Polytech Univ	2	0.02991	0	1
PIEAS	2	0.02991	1	49
Pilot Natl Lab Marine Sci & Technol Qingdao	2	0.02991	0	11
Pir Mehr Ali Shah Arid Agr Univ	2	0.02991	0	5
Plant & Food Res Australia	2	0.02991	1	21
Plant Biosecur Cooperat Res Ctr PBCRC	2	0.02991	3	9
Plant Breeding & Acclimatizat Inst	2	0.02991	10	64
Plant Breeding & Acclimatizat Inst NRI	2	0.02991	2	13
Plant Pathol Res Inst	2	0.02991	2	91
Plant Protect Res Inst	2	0.02991	1	16
PMAS Arid Agr Univ	2	0.02991	11	880
Pontificia Univ Catolica Chile	2	0.02991	0	18
Prague Inst Chem Technol	2	0.02991	20	71
PSGVP Mandals Arts Sci & Commerce Coll	2	0.02991	0	783
PTP Sci Pk	2	0.02991	2	12
Publ Author Appl Educ & Training	2	0.02991	0	5
Qilu Univ Technol	2	0.02991	0	11
Qinghai Univ	2	0.02991	0	13
Queen Mary Univ London	2	0.02991	0	61
Queensland Primary Ind & Fisheries	2	0.02991	13	255
Qujing Normal Univ	2	0.02991	0	36
RAGT 2n	2	0.02991	5	65
Ravenshaw Univ	2	0.02991	3	10
Reg Ctr Biotechnol	2	0.02991	2	11
Renmin Univ China	2	0.02991	7	80
Res Ctr SELTON Ltd	2	0.02991	0	22
Rigshosp	2	0.02991	2	87
Royal Bot Gardens Kew	2	0.02991	7	22
Royal Inst Technol KTH	2	0.02991	6	57
Royal Soc Thailand	2	0.02991	0	11
RTM Nagpur Univ	2	0.02991	16	54
RUDN Univ	2	0.02991	0	5
S Valley Univ	2	0.02991	0	0
Sabanci Univ	2	0.02991	2	15
Saga Univ	2	0.02991	2	176
Sanming Acad Agr Sci	2	0.02991	0	22
Santa Catarina State Univ	2	0.02991	3	25
Sarawak Trop Peat Res Inst	2	0.02991	1	12
Sci Res Commiss CIC	2	0.02991	2	9
Scion New Zealand Forest Res Inst	2	0.02991	4	196
Scotlands Rural Coll SRUC	2	0.02991	0	37
Scuola Super Sant Anna	2	0.02991	0	43
Senckenberg Gesell Nat Forsch	2	0.02991	17	99
Senckenberg Museum Nat Hist Gorlitz	2	0.02991	0	146
Serasem	2	0.02991	5	87
SGGW Warszawie	2	0.02991	0	1
Shahed Univ	2	0.02991	0	128
Shanghai Normal Univ	2	0.02991	4	58
ShanghaiTech Univ	2	0.02991	0	58
Sher E Kashmir Univ Agr Sci & Technol Jammu	2	0.02991	0	63
ShiJiaZhuang Acad Agr & Forestry Sci	2	0.02991	0	25
Showa Univ	2	0.02991	9	102
Sidi Mohamed Ben Abdellah Univ	2	0.02991	0	8
Sime Darby Sdn Bhd	2	0.02991	0	11
Sindh Agr Univ	2	0.02991	0	3
Sindh Agr Univ Tandojam	2	0.02991	0	8
Skogforsk	2	0.02991	2	15
SKUAST K	2	0.02991	1	42
Smithsonian Inst	2	0.02991	7	950
Sokoine Univ Agr	2	0.02991	4	23
Southern Cross Univ	2	0.02991	0	10
Southwest Forestry Univ	2	0.02991	0	6
SRM Inst Sci & Technol	2	0.02991	0	4
St Josephs Univ	2	0.02991	2	38
St Petersburg State Forest Tech Univ	2	0.02991	0	6
St Petersburg State Univ	2	0.02991	0	3
St Xaviers Coll Autonomous	2	0.02991	0	29
State & Local Joint Engn Res Ctr Green Pesticide	2	0.02991	1	47
State Key Lab Agr Microbiol	2	0.02991	0	44
State Key Lab Crop Genet & Germplasm Enhancement	2	0.02991	2	12
State Key Lab Microbial Resources	2	0.02991	4	44
State Key Lab Plant Genom	2	0.02991	4	44
State Res Inst	2	0.02991	0	19
Sugarcane Breeding Inst	2	0.02991	2	20
Sugarcane Res Inst	2	0.02991	0	20
Suleyman Demirel Univ	2	0.02991	0	5
Suncheon Natl Univ	2	0.02991	1	7
SUNY Coll Environm Sci & Forestry	2	0.02991	1	16
Syngenta Biotechnol Inc	2	0.02991	0	69
Syngenta Crop Protect	2	0.02991	2	6
Syngenta UK Ltd	2	0.02991	2	12
Szent Istvan Univ	2	0.02991	22	92
Taibah Univ	2	0.02991	0	43
Tallinn Univ Technol	2	0.02991	0	116
Tamworth Agr Inst	2	0.02991	3	29
Tarim Univ	2	0.02991	1	4
Tech Univ	2	0.02991	0	10
Tech Univ Dresden	2	0.02991	3	33
Tech Univ Kaiserslautern	2	0.02991	12	125
Teikyo Univ	2	0.02991	10	215
Tekirdag Viticultural Res Inst	2	0.02991	1	6
Tennessee State Univ	2	0.02991	0	42
Texas A&M Agrilife Res & Extens Ctr	2	0.02991	0	6
Tianjin Normal Univ	2	0.02991	0	5
Tichreen Univ	2	0.02991	8	107
Towson Univ	2	0.02991	2	21
TraitGenetics GmbH	2	0.02991	1	18
Tribhuvan Univ	2	0.02991	0	26
Tulane Univ	2	0.02991	0	19
UBA	2	0.02991	5	46
UBP	2	0.02991	31	115
UFSC	2	0.02991	4	26
UMR BGPI INRA CIRAD SupAgro	2	0.02991	19	78
Univ Aarhus	2	0.02991	7	58
Univ Agr Sci & Vet Med	2	0.02991	0	68
Univ Arid Agr Rawalpindi	2	0.02991	17	163
Univ Autonoma Coahuila	2	0.02991	0	45
Univ Autonoma Estado Hidalgo	2	0.02991	5	40
Univ Autonoma Nuevo Leon	2	0.02991	0	10
Univ Baghdad	2	0.02991	0	21
Univ Basilicata	2	0.02991	2	136
Univ Batna 2	2	0.02991	0	45
Univ Bayreuth	2	0.02991	8	382
Univ Bielefeld	2	0.02991	0	57
Univ Blaise Pascal	2	0.02991	2	22
Univ Bordeaux 1	2	0.02991	7	193
Univ Bordeaux 2	2	0.02991	8	173
Univ Brest	2	0.02991	4	65
Univ Calabar	2	0.02991	4	13
Univ Caldas	2	0.02991	0	10
Univ Calgary	2	0.02991	1	26
Univ Carthage	2	0.02991	0	12
Univ Caxias Do Sul	2	0.02991	0	41
Univ Cent Florida	2	0.02991	2	63
Univ Chem & Technol	2	0.02991	0	8
Univ Chem & Technol Prague	2	0.02991	3	37
Univ Claude Bernard Lyon 1	2	0.02991	2	109
Univ Coimbra	2	0.02991	3	15
Univ Colombo	2	0.02991	0	8
Univ Complutense	2	0.02991	0	45
Univ Concepcion	2	0.02991	1	20
Univ Cordoba UCO	2	0.02991	0	31
Univ Costa Rica	2	0.02991	1	37
Univ Dschang	2	0.02991	0	30
Univ Dundee JHI	2	0.02991	0	54
Univ Estado Mato Grosso	2	0.02991	0	6
Univ Estado Santa Catarina	2	0.02991	4	17
Univ Estadual Santa Cruz UESC	2	0.02991	1	17
Univ Evry	2	0.02991	6	103
Univ Extremadura	2	0.02991	3	37
Univ Fed Mato Grosso	2	0.02991	4	63
Univ Fed Piaui	2	0.02991	1	7
Univ Fed Rio Grande	2	0.02991	0	26
Univ Fed Rio Grande do Norte	2	0.02991	0	15
Univ Fed Roraima	2	0.02991	0	12
Univ Fed Rural Semiarido UFERSA	2	0.02991	0	6
Univ Forestry	2	0.02991	0	5
Univ Freiburg	2	0.02991	1	240
Univ Gothenburg	2	0.02991	10	993
Univ Granada	2	0.02991	1	12
Univ Greenwich	2	0.02991	6	676
Univ Guilan	2	0.02991	0	13
Univ Gujrat	2	0.02991	1	3
Univ Haripur	2	0.02991	0	9
Univ Havana	2	0.02991	0	37
Univ Hosp	2	0.02991	33	583
Univ Hradec Kralove	2	0.02991	0	8
Univ Ibadan	2	0.02991	0	0
Univ Innsbruck	2	0.02991	0	33
Univ Jammu	2	0.02991	0	16
Univ Kalyani	2	0.02991	0	17
Univ Kassel	2	0.02991	0	8
Univ KwaZulu Natal Pietermaritzburg	2	0.02991	1	15
Univ La Habana	2	0.02991	2	20
Univ La Serena	2	0.02991	0	42
Univ Lagos	2	0.02991	0	2
Univ Las Amer	2	0.02991	0	22
Univ Las Palmas Gran Canaria	2	0.02991	1	15
Univ Leeds	2	0.02991	0	31
Univ Leicester	2	0.02991	5	44
Univ Leuven	2	0.02991	0	33
Univ Lille Nord France	2	0.02991	7	45
Univ Liverpool	2	0.02991	0	23
Univ Lome	2	0.02991	1	20
Univ Los Andes	2	0.02991	0	42
Univ Lucknow	2	0.02991	3	20
Univ Malaysia Sabah	2	0.02991	3	10
Univ Med Ctr Mainz	2	0.02991	0	10
Univ Mediterranea Reggio Calabria	2	0.02991	3	41
Univ Messina	2	0.02991	7	28
Univ Minho	2	0.02991	0	31
Univ Mississippi	2	0.02991	1	15
Univ Mohammed 5	2	0.02991	2	52
Univ Montpellier 2	2	0.02991	6	684
Univ Munich	2	0.02991	0	329
Univ N Texas	2	0.02991	28	112
Univ Nacl Salta	2	0.02991	2	8
Univ Nairobi	2	0.02991	1	312
Univ Nantes	2	0.02991	0	14
Univ Nat Resources & Life Sci BOKU	2	0.02991	2	68
Univ North Carolina Chapel Hill	2	0.02991	3	35
Univ North Texas	2	0.02991	3	74
Univ OHiggins	2	0.02991	1	11
Univ Osnabruck	2	0.02991	0	79
Univ Oulu	2	0.02991	4	65
Univ Paris	2	0.02991	0	28
Univ Paris Diderot	2	0.02991	0	32
Univ Pau & Pays Adour	2	0.02991	1	22
Univ Penn	2	0.02991	0	17
Univ Picardie Jules Verne	2	0.02991	1	27
Univ Piemonte Orientale	2	0.02991	0	8
Univ Pittsburgh	2	0.02991	0	10
Univ Politecn Cartagena UPCT	2	0.02991	0	18
Univ Politecn Cataluna	2	0.02991	0	52
Univ Potsdam	2	0.02991	0	21
Univ Prince Edward Isl	2	0.02991	1	21
Univ Publ Navarra	2	0.02991	0	22
Univ Quebec Trois Rivieres	2	0.02991	3	37
Univ Reunion	2	0.02991	3	30
Univ Rijeka	2	0.02991	1	100
Univ Sci & Art Western Switzerland	2	0.02991	0	7
Univ Sci & Technol	2	0.02991	3	11
Univ Sci & Technol China	2	0.02991	3	37
Univ Seoul	2	0.02991	3	34
Univ Sfax	2	0.02991	0	24
Univ South Bohemia	2	0.02991	0	39
Univ Southern Calif	2	0.02991	0	23
Univ Swabi	2	0.02991	0	16
Univ Tecn Estatal Quevedo	2	0.02991	1	100
Univ Tehran Med Sci	2	0.02991	0	11
Univ Texas Austin	2	0.02991	2	20
Univ Texas MD Anderson Canc Ctr	2	0.02991	0	43
Univ Toyama	2	0.02991	0	37
Univ Vigo	2	0.02991	0	23
Univ Wah	2	0.02991	0	51
Univ West Indies	2	0.02991	1	34
Univ Western Ontario	2	0.02991	0	369
Univ Worcester	2	0.02991	25	166
Univ Wroclaw	2	0.02991	0	10
Univ Yaounde I	2	0.02991	3	40
Univ York	2	0.02991	0	68
Univ Zabol	2	0.02991	0	11
UPV CSIC	2	0.02991	9	89
URGV	2	0.02991	19	142
US Dept Energy Joint Genome Inst	2	0.02991	0	48
USDA ARS NCAUR	2	0.02991	89	1024
USDA Forest Serv	2	0.02991	0	40
Utah Valley Univ	2	0.02991	0	33
Utkal Univ	2	0.02991	0	0
Vanderbilt Univ	2	0.02991	1	19
VIB Ctr Plant Syst Biol	2	0.02991	2	40
VIB KU Leuven Ctr Microbiol	2	0.02991	0	57
Victorian AgriBiosci Ctr	2	0.02991	1	174
Vietnam Acad Sci & Technol	2	0.02991	2	17
VIT Univ	2	0.02991	1	6
Volcani Ctr	2	0.02991	2	40
Wageningen UR Plant Breeding	2	0.02991	5	42
Walloon Agr Res Ctr	2	0.02991	0	13
Western Sydney Univ	2	0.02991	0	26
Women Univ	2	0.02991	0	5
Wuyi Univ	2	0.02991	13	200
Xiangyang Acad Agr Sci	2	0.02991	0	7
Xichang Univ	2	0.02991	0	2
Xinyang Normal Univ	2	0.02991	1	7
Xtrem Biotech SL	2	0.02991	0	13
Yanan Univ	2	0.02991	0	21
Yantai Acad Agr Sci	2	0.02991	0	15
Yantai Univ	2	0.02991	0	169
Yezin Agr Univ	2	0.02991	3	20
Yildiz Tech Univ	2	0.02991	0	45
Yonsei Univ	2	0.02991	21	234
Yuzuncu Yil Univ	2	0.02991	0	8
Zanjan Univ	2	0.02991	0	2
Zhejiang Chinese Med Univ	2	0.02991	0	6
1 Mcglinchey Crescent	1	0.01495	0	4
11 Univ Melbourne	1	0.01495	0	13
128-1-J Azad Housing Soc	1	0.01495	0	9
203 Solut LLC	1	0.01495	0	56
326 7th Ave E	1	0.01495	0	2
407 Latham Hall	1	0.01495	0	11
42 Silicon Valley	1	0.01495	0	37
Aad Termorshuizen Consultancy	1	0.01495	0	3
Aalto Univ	1	0.01495	9	120
AAR UNMC Biotechnol Res Ctr	1	0.01495	1	4
Aarhus Univ Flakkebjerg	1	0.01495	0	25
Aarhus University	1	0.01495	0	7
AB Enzymes GmbH	1	0.01495	0	9
Abant Izzet Baysal Univ	1	0.01495	0	6
Abasyn Univ	1	0.01495	0	28
Abhilashi Post Grad Inst Sci	1	0.01495	0	1
Abhilashi Univ	1	0.01495	0	1
Abiol Ltd	1	0.01495	2	20
ABiTEP GmbH	1	0.01495	4	98
Abo Akad Univ	1	0.01495	0	14
Abou Bekr Belkaid Univ	1	0.01495	0	74
ABRII	1	0.01495	4	13
Acad Sci Czech Republic	1	0.01495	8	116
Acad Sci Uzbek	1	0.01495	0	3
Acad Zhejiang Agr Sci	1	0.01495	4	13
Acadian Seaplants Ltd	1	0.01495	17	96
AccuScript Consultancy	1	0.01495	0	0
Acharya NG Ranga Agr Univ	1	0.01495	0	17
Acibadem Univ	1	0.01495	0	1
ACW	1	0.01495	5	36
Adam Mickiewicz Univ Poznan	1	0.01495	0	9
Adapt Res Program	1	0.01495	0	6
ADAS Boxworth	1	0.01495	0	16
ADAS High Mowthorpe	1	0.01495	3	11
Addis Ababa Univ	1	0.01495	0	7
Adekune Ajasin Univ	1	0.01495	0	7
Adv Biotechnol SC Ar L	1	0.01495	0	3
AFMB	1	0.01495	0	5
Africa Rice Ctr	1	0.01495	1	11
African Agr Technol Fdn	1	0.01495	0	28
AgBiome	1	0.01495	0	6
AgBiome Inc	1	0.01495	2	11
Agensi Nuklear Malaysia	1	0.01495	12	119
Agr & Agri Food Canada AAFC Saskatoon	1	0.01495	0	3
Agr & Food	1	0.01495	0	1
Agr & Hort Dev Board	1	0.01495	0	1
Agr Acad Zhejiang	1	0.01495	0	60
Agr Coll & Res Inst	1	0.01495	5	18
Agr Coll Guangxi Univ	1	0.01495	0	2
Agr Ctr Potato Res	1	0.01495	0	5
Agr Div DowDuPont	1	0.01495	0	6
Agr Environm Protect & Rural Energy Principal Stn	1	0.01495	0	10
Agr Quarantine Directorate	1	0.01495	0	0
Agr Res & Educ Org	1	0.01495	3	26
Agr Res Council Infruitec Nietvoorbij	1	0.01495	1	15
Agr Res Council Vegetables Ind & Med Plants	1	0.01495	0	3
Agr Res Ctr Al Qamishly	1	0.01495	2	46
Agr Res Ctr Id 60019332	1	0.01495	0	6
Agr Res Inst Kromeriz Ltd	1	0.01495	2	26
Agr Res Inst Tarnab Peshawar	1	0.01495	0	11
Agr Res Ltd Troubsko	1	0.01495	0	3
Agr Res Stn	1	0.01495	0	4
Agr Sci	1	0.01495	2	33
Agr Sci Res Ctr	1	0.01495	0	0
Agr Sci Res Inst	1	0.01495	2	22
Agr Serv Ctr Jinze Town	1	0.01495	0	20
Agr Univ Georgia	1	0.01495	0	18
Agr Univ Huazhong	1	0.01495	4	21
Agr Univ Plovdiv	1	0.01495	0	5
Agr Victoria Dept Jobs Precincts & Reg	1	0.01495	0	4
AgraQuest Inc	1	0.01495	0	34
Agrarzentrum Limburgerhof	1	0.01495	13	46
Agrene	1	0.01495	4	65
AgRes	1	0.01495	0	15
AgResearch Invermay	1	0.01495	0	6
Agri Biotech Fdn	1	0.01495	0	5
AgriNewTech	1	0.01495	4	16
AgriNewTech Srl	1	0.01495	0	12
Agro Plantarum	1	0.01495	0	9
Agro Seed Res BVBA	1	0.01495	0	21
Agrobiotechnol Inst Malaysia	1	0.01495	0	3
Agrocampus Ouest Ctr Angers	1	0.01495	3	31
Agrocampus Quest	1	0.01495	0	15
Agron & Vet Inst Hassan II	1	0.01495	0	0
Agron Lab Diagnost Fitossanit & Consultoria	1	0.01495	0	4
Agron Ltd	1	0.01495	0	16
Agronutrit	1	0.01495	0	20
AgroParisTech INRA	1	0.01495	1	25
Agrosavfe NV	1	0.01495	0	10
Agroscope Changins	1	0.01495	0	0
Agroscope Changins Wadenswil Res Stn	1	0.01495	4	32
Agroscope Changins Wadenswil Res Stn ACW	1	0.01495	6	37
Agroscope Inst Plant Prod Sci IPS	1	0.01495	0	4
Agroscope Reckenholz Tanikon Res Stn ART	1	0.01495	0	7
AHDB	1	0.01495	1	3
Aichi Coll Agr	1	0.01495	1	12
AIMS Ghana	1	0.01495	0	3
AIMS South Africa	1	0.01495	0	3
AIT Austrian Inst Technol	1	0.01495	0	14
Akatsuka Garden Co Ltd	1	0.01495	0	3
Aksum Univ	1	0.01495	0	0
Al Akhawayn Univ Ifrane	1	0.01495	0	47
Al Azhar Univ	1	0.01495	0	31
Al Farabi Kazakh Natl Univ	1	0.01495	0	8
Al Hodeidah Univ	1	0.01495	0	5
AL Mustansiriya Univ	1	0.01495	0	1
Al Zulfi Majmaah Univ	1	0.01495	0	72
Alabama A&M Univ	1	0.01495	0	3
Alagappa Univ	1	0.01495	0	23
Alata Hort Res Stn	1	0.01495	0	3
Albaydaa Univ	1	0.01495	0	15
Alberdi 2519	1	0.01495	2	7
Alberta Innovates Technol Futures	1	0.01495	5	22
Alberta Pacific Forest Ind Inc	1	0.01495	0	14
ALCRI	1	0.01495	0	12
Aleksandras Stulginskis Univ	1	0.01495	0	2
Alexandru Ioan Cuza Univ	1	0.01495	0	5
Algalif Iceland Ehf	1	0.01495	0	0
All Russia Inst Plant Protect	1	0.01495	0	1
All Russia Res Inst Phytopathol	1	0.01495	0	1
All Russia Res Inst Plant Protect	1	0.01495	0	20
All Russian Inst Plant Protect	1	0.01495	0	5
All Russian Res Inst Agr Biotechnol	1	0.01495	0	3
All Russian Res Inst Agr Microbiol	1	0.01495	0	3
All Russian Res Inst Biol Plant Protect	1	0.01495	2	19
All Russian Sci Res Inst Med & Aromat Plants	1	0.01495	0	22
All Russian Sci Res Inst Vegetable Growing	1	0.01495	0	22
Alliance Charles Sturt Univ	1	0.01495	3	20
Alma Mater Studiorum Univ Bologna	1	0.01495	0	4
Almirante Cacau Agr Comercio & Exportacao Ltda	1	0.01495	0	51
AlpS Ctr Climate Change Adaptat	1	0.01495	0	24
Alson H Smith Jr Agr Res & Extens Ctr	1	0.01495	0	6
Alzahra Univ	1	0.01495	0	1
Amar Telidji Univ	1	0.01495	0	15
Amer Chestnut Fdn	1	0.01495	0	63
Amer Farm Sch	1	0.01495	0	8
Amer Univ Sharjah	1	0.01495	0	16
Amity Inst Microbial Technol	1	0.01495	1	22
Amity Univ Noida	1	0.01495	1	14
Amphibian Survival Alliance	1	0.01495	0	14
Amplyus LLC	1	0.01495	0	0
Ananciji Hlth Ctr	1	0.01495	0	14
Anand Agr Univ	1	0.01495	0	0
Andalusian Inst Agr Res & Training IFAPA	1	0.01495	0	1
Andalusian Inst Res & Format Agr & Fishery IFAPA	1	0.01495	0	9
ANGRAU	1	0.01495	0	5
Anhui Acad Forestry	1	0.01495	0	0
Anhui Agicultural Univ	1	0.01495	0	4
Anhui Univ Technol & Sci	1	0.01495	4	59
Anim & Plant Hlth Agcy	1	0.01495	0	16
Anim & Vet Sci Res Ctr	1	0.01495	0	30
ANSES	1	0.01495	0	0
ANSES Lab Sante Vegetaux	1	0.01495	2	49
Anshan Normal Univ	1	0.01495	0	6
Anshun Univ	1	0.01495	0	1
Anyang Inst Technol	1	0.01495	3	37
Aomori Prefectural Agr & Forestry Res Ctr	1	0.01495	1	16
Aomori Prefectural Ind Technol Res Ctr	1	0.01495	0	0
APEC Climate Ctr	1	0.01495	5	45
APIS Appl Insect Sci GmbH	1	0.01495	0	9
Appl BioCode	1	0.01495	0	20
APTA Ctr Oeste	1	0.01495	0	2
AquaValor Ctr Valorizacao & Transferancia Tecnol	1	0.01495	0	4
Arab Amer Univ	1	0.01495	0	14
Aracruz Celulose SA	1	0.01495	0	2
Arak Univ	1	0.01495	6	88
Aravind Eye Hosp & Postgrad Inst Ophthalmol	1	0.01495	0	15
Arc Plant Hlth & Protect	1	0.01495	0	34
Argonne Natl Lab	1	0.01495	0	50
Arish Univ	1	0.01495	0	70
Aristotelian Univ Thessaloniki	1	0.01495	0	9
ARO Volcani Ctr	1	0.01495	1	2
Arsi Univ	1	0.01495	0	2
ARVALIS	1	0.01495	3	19
Asahi Grp Holdings Ltd	1	0.01495	0	29
Ascofrance	1	0.01495	0	34
Ashutosh Coll	1	0.01495	2	17
Asociac Argentina Consorcios Reg Experimentac Agr	1	0.01495	0	10
Asociac Cooperat Argentinas	1	0.01495	2	16
ASTAR	1	0.01495	0	7
Astredhor	1	0.01495	4	65
Asutosh Coll	1	0.01495	5	27
AT Still Univ Hlth Sci	1	0.01495	0	7
Ataturk Univ	1	0.01495	0	1
ATCC Ctr Translat Microbiol	1	0.01495	0	11
Atom Energy Author	1	0.01495	0	2
Auckland Mail Ctr	1	0.01495	1	24
Auckland Univ Technol	1	0.01495	0	9
Australian Genome Res Facil	1	0.01495	4	52
Austrian Acad Sci	1	0.01495	31	174
Austrian Ctr Ind Biotechnol	1	0.01495	0	14
Austrian Inst Technol	1	0.01495	0	14
[truncated: 2,989 more rows]

## Sheet: Table S3
Table S3 Number of articles published in journals
Journal	Documents	Proportion (%)	Citations
Frontiers In Plant Science	300	4.48632	6146
European Journal Of Plant Pathology	205	3.06565	3577
Plant Disease	175	2.61702	2018
Plos One	164	2.45252	5024
Molecular Plant Pathology	144	2.15343	5381
Phytopathology	143	2.13848	2780
Plant Pathology	137	2.04875	2390
Molecular Plant-Microbe Interactions	127	1.89921	5101
Scientific Reports	116	1.73471	2571
Theoretical And Applied Genetics	110	1.64498	2883
Frontiers In Microbiology	109	1.63003	2095
International Journal Of Molecular Sciences	98	1.46553	1617
New Phytologist	98	1.46553	5127
Bmc Plant Biology	94	1.40571	3188
Physiological And Molecular Plant Pathology	89	1.33094	1018
Plant Journal	83	1.24121	6381
Bmc Genomics	82	1.22626	2617
Crop Protection	81	1.21131	2006
Plant Physiology	76	1.13653	6410
Biological Control	73	1.09167	2103
Plant Pathology Journal	61	0.91222	665
Plant Biotechnology Journal	59	0.88231	2075
Journal Of Experimental Botany	58	0.86735	2260
Journal Of Phytopathology	56	0.83745	602
Journal Of Plant Pathology	56	0.83745	311
Euphytica	54	0.80754	808
Journal Of Fungi	51	0.76267	385
Australasian Plant Pathology	50	0.74772	793
Plant Physiology And Biochemistry	50	0.74772	1487
Plant Cell	48	0.71781	5778
Agronomy-Basel	47	0.70286	359
Fungal Genetics And Biology	47	0.70286	1330
Canadian Journal Of Plant Pathology	45	0.67295	401
Plants-Basel	44	0.65799	457
Plant Science	43	0.64304	1278
Tropical Plant Pathology	43	0.64304	529
Plant Cell Reports	41	0.61313	1226
Plos Pathogens	41	0.61313	3730
Journal Of Plant Diseases And Protection	40	0.59818	309
Pest Management Science	40	0.59818	1100
Planta	40	0.59818	1297
Fungal Biology	39	0.58322	708
Scientia Horticulturae	39	0.58322	749
Molecular Breeding	38	0.56827	590
Crop Science	35	0.5234	719
Journal Of Plant Physiology	34	0.50845	910
Proceedings Of The National Academy Of Sciences Of The United States Of America	32	0.47854	4116
Postharvest Biology And Technology	28	0.41872	742
G3-Genes Genomes Genetics	27	0.40377	378
Journal Of General Plant Pathology	27	0.40377	263
Microbiological Research	27	0.40377	923
Plant Breeding	26	0.38881	505
Plant Cell Tissue And Organ Culture	25	0.37386	465
Plant And Soil	24	0.35891	598
Plant Molecular Biology Reporter	23	0.34395	296
Journal Of Agricultural And Food Chemistry	22	0.329	432
Pakistan Journal Of Botany	22	0.329	87
Transgenic Research	22	0.329	599
Cereal Research Communications	21	0.31404	54
Crop & Pasture Science	21	0.31404	328
Microorganisms	20	0.29909	265
Molecular Plant	20	0.29909	1314
Plant Cell And Environment	20	0.29909	505
Plant Molecular Biology	20	0.29909	582
Plos Genetics	20	0.29909	1926
World Journal Of Microbiology & Biotechnology	20	0.29909	411
Annals Of Applied Biology	19	0.28413	285
Biocontrol Science And Technology	19	0.28413	222
Functional & Integrative Genomics	19	0.28413	571
Mbio	19	0.28413	524
Pathogens	19	0.28413	187
Toxins	18	0.26918	391
Egyptian Journal Of Biological Pest Control	17	0.25422	47
Genes	17	0.25422	109
Applied And Environmental Microbiology	16	0.23927	398
Applied Microbiology And Biotechnology	16	0.23927	548
Biocontrol	16	0.23927	616
Functional Plant Biology	16	0.23927	231
Gene	16	0.23927	248
Molecules	16	0.23927	228
Current Opinion In Plant Biology	15	0.22432	903
Journal Of Plant Interactions	15	0.22432	318
Journal Of Proteomics	15	0.22432	384
Phytopathologia Mediterranea	15	0.22432	187
Rice	15	0.22432	281
Acta Physiologiae Plantarum	14	0.20936	145
Fresenius Environmental Bulletin	14	0.20936	15
Journal Of Applied Microbiology	14	0.20936	292
Journal Of Plant Registrations	14	0.20936	105
Peerj	14	0.20936	143
3 Biotech	13	0.19441	129
African Journal Of Biotechnology	13	0.19441	133
Forest Pathology	13	0.19441	117
Forests	13	0.19441	151
Frontiers In Genetics	13	0.19441	73
Fungal Ecology	13	0.19441	318
Industrial Crops And Products	13	0.19441	127
Molecular Biology Reports	13	0.19441	271
Nature Communications	13	0.19441	388
Plant Biology	13	0.19441	279
Plant Biotechnology Reports	13	0.19441	130
Plant Genome	13	0.19441	237
Trends In Plant Science	13	0.19441	1663
Annals Of Botany	12	0.17945	273
Bmc Microbiology	12	0.17945	261
Pesticide Biochemistry And Physiology	12	0.17945	226
Applied Soil Ecology	11	0.1645	138
Current Genetics	11	0.1645	215
Ecology And Evolution	11	0.1645	118
Evolutionary Applications	11	0.1645	300
Genetics And Molecular Research	11	0.1645	91
International Journal Of Food Microbiology	11	0.1645	783
Journal Of Applied Genetics	11	0.1645	178
Journal Of Ecology	11	0.1645	213
Journal Of Integrative Agriculture	11	0.1645	93
Journal Of Integrative Plant Biology	11	0.1645	252
Plant And Cell Physiology	11	0.1645	306
Plant Methods	11	0.1645	356
Agriculture-Basel	10	0.14954	116
Biochemical And Biophysical Research Communications	10	0.14954	174
Current Microbiology	10	0.14954	209
Czech Journal Of Genetics And Plant Breeding	10	0.14954	46
Fems Microbiology Ecology	10	0.14954	223
Fems Microbiology Letters	10	0.14954	278
Forest Ecology And Management	10	0.14954	190
Horticulture Research	10	0.14954	190
Indian Journal Of Genetics And Plant Breeding	10	0.14954	54
Molecular Ecology	10	0.14954	239
Physiology And Molecular Biology Of Plants	10	0.14954	68
Phytoparasitica	10	0.14954	64
Protoplasma	10	0.14954	152
Science Of The Total Environment	10	0.14954	236
Archives Of Microbiology	9	0.13459	70
Biomolecules	9	0.13459	202
Biotechnology & Biotechnological Equipment	9	0.13459	87
Environmental And Experimental Botany	9	0.13459	164
Environmental Microbiology	9	0.13459	279
Genome	9	0.13459	132
Hortscience	9	0.13459	52
International Journal Of Agriculture And Biology	9	0.13459	45
Journal Of Biological Chemistry	9	0.13459	345
Journal Of Plant Biochemistry And Biotechnology	9	0.13459	82
Physiologia Plantarum	9	0.13459	64
Phytochemistry	9	0.13459	319
Plant Biotechnology	9	0.13459	53
Tree Physiology	9	0.13459	155
Acta Agriculturae Scandinavica Section B-Soil And Plant Science	8	0.11964	74
Applied Biochemistry And Biotechnology	8	0.11964	91
Biotechnology Letters	8	0.11964	265
Bragantia	8	0.11964	61
Crop Journal	8	0.11964	65
Field Crops Research	8	0.11964	200
Genomics	8	0.11964	72
Isme Journal	8	0.11964	1745
Journal Of Applied Phycology	8	0.11964	197
Journal Of Microbiology	8	0.11964	121
Molecular Genetics And Genomics	8	0.11964	182
Msphere	8	0.11964	182
Plant Growth Regulation	8	0.11964	84
Plant Signaling & Behavior	8	0.11964	61
Tree Genetics & Genomes	8	0.11964	255
African Journal Of Microbiology Research	7	0.10468	86
Biology-Basel	7	0.10468	41
Bioscience Journal	7	0.10468	26
Chilean Journal Of Agricultural Research	7	0.10468	35
Eukaryotic Cell	7	0.10468	338
Journal Of Basic Microbiology	7	0.10468	138
Journal Of Biotechnology	7	0.10468	133
Journal Of Plant Growth Regulation	7	0.10468	121
Microbial Pathogenesis	7	0.10468	339
Molecular Biotechnology	7	0.10468	108
Mycologia	7	0.10468	83
Nature Genetics	7	0.10468	907
Pakistan Journal Of Agricultural Sciences	7	0.10468	21
Plant Protection Science	7	0.10468	123
Russian Journal Of Plant Physiology	7	0.10468	33
Science	7	0.10468	2550
South African Journal Of Botany	7	0.10468	84
Spanish Journal Of Agricultural Research	7	0.10468	123
Symbiosis	7	0.10468	201
Amb Express	6	0.08973	40
Biologia Plantarum	6	0.08973	62
Biomed Research International	6	0.08973	98
Bmc Biology	6	0.08973	243
Bmc Complementary And Alternative Medicine	6	0.08973	115
Canadian Journal Of Plant Science	6	0.08973	41
Ecotoxicology And Environmental Safety	6	0.08973	54
Food Chemistry	6	0.08973	134
Indian Journal Of Biotechnology	6	0.08973	24
International Journal Of Biological Macromolecules	6	0.08973	133
Journal Of Animal And Plant Sciences	6	0.08973	25
Journal Of Invertebrate Pathology	6	0.08973	827
Metabolites	6	0.08973	124
Phytopathology Research	6	0.08973	37
Plant Omics	6	0.08973	79
Proteomics	6	0.08973	198
Rhizosphere	6	0.08973	44
Saudi Journal Of Biological Sciences	6	0.08973	119
Sugar Tech	6	0.08973	31
Vitis	6	0.08973	52
Agronomy Journal	5	0.07477	18
American Journal Of Potato Research	5	0.07477	41
Antimicrobial Agents And Chemotherapy	5	0.07477	93
Australian Journal Of Grape And Wine Research	5	0.07477	194
Biological Invasions	5	0.07477	26
Bmc Genetics	5	0.07477	174
Breeding Science	5	0.07477	51
Canadian Journal Of Plant Pathology-Revue Canadienne De Phytopathologie	5	0.07477	33
Carbohydrate Polymers	5	0.07477	66
Cell Host & Microbe	5	0.07477	324
Crop Breeding And Applied Biotechnology	5	0.07477	43
Current Opinion In Microbiology	5	0.07477	207
Emirates Journal Of Food And Agriculture	5	0.07477	58
Environmental Science And Pollution Research	5	0.07477	78
Evolution	5	0.07477	136
Fungal Diversity	5	0.07477	494
Genetic Resources And Crop Evolution	5	0.07477	58
Genetics	5	0.07477	231
Genome Biology And Evolution	5	0.07477	168
Horticulturae	5	0.07477	6
Indian Journal Of Experimental Biology	5	0.07477	29
Infection Genetics And Evolution	5	0.07477	153
Iranian Journal Of Biotechnology	5	0.07477	26
Journal Of Chemical Ecology	5	0.07477	87
Journal Of Food Agriculture & Environment	5	0.07477	13
Journal Of Plant Biology	5	0.07477	45
Journal Of Plant Research	5	0.07477	82
Journal Of The American Pomological Society	5	0.07477	7
Journal Of The Science Of Food And Agriculture	5	0.07477	84
Microbial Ecology	5	0.07477	108
Microbiology-Sgm	5	0.07477	541
Mycobiology	5	0.07477	51
Nature Plants	5	0.07477	715
Philosophical Transactions Of The Royal Society B-Biological Sciences	5	0.07477	398
Plant Genetic Resources-Characterization And Utilization	5	0.07477	31
Proceedings Of The Royal Society B-Biological Sciences	5	0.07477	293
Sains Malaysiana	5	0.07477	1
Semina-Ciencias Agrarias	5	0.07477	17
Soil Biology & Biochemistry	5	0.07477	765
Trees-Structure And Function	5	0.07477	60
Turkish Journal Of Biology	5	0.07477	29
Vegetos	5	0.07477	7
Zemdirbyste-Agriculture	5	0.07477	8
Acs Applied Materials & Interfaces	4	0.05982	102
Acta Scientiarum-Agronomy	4	0.05982	43
Agriculture Ecosystems & Environment	4	0.05982	94
Agronomy For Sustainable Development	4	0.05982	535
Annals Of Microbiology	4	0.05982	986
Aob Plants	4	0.05982	64
Applied Biochemistry And Microbiology	4	0.05982	64
Biology And Fertility Of Soils	4	0.05982	115
Bioorganic & Medicinal Chemistry	4	0.05982	33
Bmc Evolutionary Biology	4	0.05982	159
Cells	4	0.05982	50
Cellular Microbiology	4	0.05982	461
Critical Reviews In Biotechnology	4	0.05982	133
Critical Reviews In Plant Sciences	4	0.05982	364
Current Protein & Peptide Science	4	0.05982	100
Cytology And Genetics	4	0.05982	14
Evidence-Based Complementary And Alternative Medicine	4	0.05982	65
Foods	4	0.05982	37
Frontiers In Bioengineering And Biotechnology	4	0.05982	101
Frontiers In Cellular And Infection Microbiology	4	0.05982	14
Fungal Biology Reviews	4	0.05982	193
Genetics And Molecular Biology	4	0.05982	44
Heredity	4	0.05982	91
In Vitro Cellular & Developmental Biology-Plant	4	0.05982	99
Journal Of Agricultural Science	4	0.05982	28
Journal Of Microbiological Methods	4	0.05982	61
Jove-Journal Of Visualized Experiments	4	0.05982	18
Letters In Applied Microbiology	4	0.05982	73
Mitteilungen Klosterneuburg	4	0.05982	4
Molecular Microbiology	4	0.05982	470
Mycopathologia	4	0.05982	66
Nature Microbiology	4	0.05982	227
New Forests	4	0.05982	89
Notulae Botanicae Horti Agrobotanici Cluj-Napoca	4	0.05982	6
Phyton-International Journal Of Experimental Botany	4	0.05982	3
Plant Communications	4	0.05982	44
Plant Direct	4	0.05982	17
Scientia Agricola	4	0.05982	42
Scientific World Journal	4	0.05982	55
Studies In Mycology	4	0.05982	199
Toxin Reviews	4	0.05982	84
Tropical Plant Biology	4	0.05982	10
Turkish Journal Of Agriculture And Forestry	4	0.05982	10
Acs Sustainable Chemistry & Engineering	3	0.04486	85
Agricultural And Forest Meteorology	3	0.04486	55
Annual Review Of Phytopathology, Vol 48	3	0.04486	965
Antibiotics-Basel	3	0.04486	81
Applied Ecology And Environmental Research	3	0.04486	8
Basic And Applied Ecology	3	0.04486	31
Biochemistry-Moscow	3	0.04486	40
Biologia	3	0.04486	39
Communications Biology	3	0.04486	88
Computers And Electronics In Agriculture	3	0.04486	45
Current Biology	3	0.04486	95
Current Genomics	3	0.04486	53
Ecological Modelling	3	0.04486	55
Ecology Letters	3	0.04486	211
Electronic Journal Of Biotechnology	3	0.04486	19
Elife	3	0.04486	212
Embo Journal	3	0.04486	337
Environmental Pollution	3	0.04486	77
European Journal Of Agronomy	3	0.04486	82
European Journal Of Horticultural Science	3	0.04486	33
European Journal Of Soil Biology	3	0.04486	192
Febs Journal	3	0.04486	214
Fems Microbiology Reviews	3	0.04486	235
Food Research International	3	0.04486	39
Future Medicinal Chemistry	3	0.04486	133
Genome Biology	3	0.04486	459
Gesunde Pflanzen	3	0.04486	5
Global Change Biology	3	0.04486	100
Horttechnology	3	0.04486	8
Indian Journal Of Microbiology	3	0.04486	65
Infection And Drug Resistance	3	0.04486	16
International Journal Of Pest Management	3	0.04486	41
Journal Of Agricultural Science And Technology	3	0.04486	19
Journal Of Cereal Science	3	0.04486	51
Journal Of Economic Entomology	3	0.04486	9
Journal Of Ethnopharmacology	3	0.04486	20
Journal Of Ginseng Research	3	0.04486	80
Journal Of Horticultural Science & Biotechnology	3	0.04486	15
Korean Journal Of Horticultural Science & Technology	3	0.04486	2
Legume Research	3	0.04486	7
Life Science Journal-Acta Zhengzhou University Overseas Edition	3	0.04486	24
Life-Basel	3	0.04486	1
Medical Mycology	3	0.04486	23
Microbiome	3	0.04486	107
Molecules And Cells	3	0.04486	70
Mycorrhiza	3	0.04486	166
Mycoscience	3	0.04486	35
Natural Product Communications	3	0.04486	10
Nature	3	0.04486	2171
New Zealand Journal Of Crop And Horticultural Science	3	0.04486	18
Oikos	3	0.04486	40
Pakistan Journal Of Zoology	3	0.04486	12
Parasites & Vectors	3	0.04486	86
Phytobiomes Journal	3	0.04486	16
Phytotherapy Research	3	0.04486	67
Potato Research	3	0.04486	44
Research Journal Of Biotechnology	3	0.04486	11
Revista Brasileira De Fruticultura	3	0.04486	7
Revista De La Facultad De Agronomia De La Universidad Del Zulia	3	0.04486	3
Romanian Biotechnological Letters	3	0.04486	7
Russian Journal Of Genetics	3	0.04486	20
Springerplus	3	0.04486	790
Sydowia	3	0.04486	7
Virulence	3	0.04486	109
Virus Research	3	0.04486	112
Viruses-Basel	3	0.04486	27
World Mycotoxin Journal	3	0.04486	29
Acta Crystallographica Section F-Structural Biology Communications	2	0.02991	6
Agrarforschung Schweiz	2	0.02991	1
Agricultural Sciences In China	2	0.02991	21
American Journal Of Botany	2	0.02991	21
Analytical And Bioanalytical Chemistry	2	0.02991	201
Annual Review Of Phytopathology, Vol 56	2	0.02991	91
Annual Review Of Phytopathology, Vol 57, 2019	2	0.02991	118
Antonie Van Leeuwenhoek International Journal Of General And Molecular Microbiology	2	0.02991	126
Applied Sciences-Basel	2	0.02991	30
Aquatic Botany	2	0.02991	31
Australian Journal Of Crop Science	2	0.02991	55
Autophagy	2	0.02991	61
Biochimica Et Biophysica Acta-Gene Regulatory Mechanisms	2	0.02991	40
Biocontrol Science	2	0.02991	42
Bioenergy Research	2	0.02991	38
Biotechnologie Agronomie Societe Et Environnement	2	0.02991	40
Biotechnology Advances	2	0.02991	18
Bmc Ecology	2	0.02991	24
Bmc Infectious Diseases	2	0.02991	96
Brazilian Journal Of Botany	2	0.02991	6
Brazilian Journal Of Microbiology	2	0.02991	44
Cahiers Agricultures	2	0.02991	3
Canadian Journal Of Microbiology	2	0.02991	73
Chemicke Listy	2	0.02991	1
Ciencia E Tecnica Vitivinicola	2	0.02991	11
Current Forestry Reports	2	0.02991	220
Current Issues In Molecular Biology	2	0.02991	10
Current Opinion In Insect Science	2	0.02991	18
Current Topics In Medicinal Chemistry	2	0.02991	6
Cytogenetic And Genome Research	2	0.02991	39
Drug Development Research	2	0.02991	15
Ecosphere	2	0.02991	82
Environmental Entomology	2	0.02991	37
Environmental Technology & Innovation	2	0.02991	8
European Journal Of Clinical Microbiology & Infectious Diseases	2	0.02991	92
Experimental Agriculture	2	0.02991	15
Febs Letters	2	0.02991	29
Fems Yeast Research	2	0.02991	191
Folia Microbiologica	2	0.02991	49
Food Microbiology	2	0.02991	94
Fruits	2	0.02991	16
Functional Ecology	2	0.02991	102
Genetica	2	0.02991	19
Gm Crops & Food-Biotechnology In Agriculture And The Food Chain	2	0.02991	7
Hereditas	2	0.02991	20
Horticultura Brasileira	2	0.02991	5
Indian Journal Of Agricultural Sciences	2	0.02991	2
Infection And Immunity	2	0.02991	58
Innovative Food Science & Emerging Technologies	2	0.02991	60
Insects	2	0.02991	7
International Biodeterioration & Biodegradation	2	0.02991	17
International Sugar Journal	2	0.02991	2
Iscience	2	0.02991	54
Journal De Mycologie Medicale	2	0.02991	42
Journal Of Animal And Plant Sciences-Japs	2	0.02991	1
Journal Of Controlled Release	2	0.02991	47
Journal Of Elementology	2	0.02991	30
Journal Of Food Protection	2	0.02991	71
Journal Of Genetics	2	0.02991	7
Journal Of Herbal Medicine	2	0.02991	31
Journal Of Insect Physiology	2	0.02991	40
Journal Of Microbiology And Biotechnology	2	0.02991	37
Journal Of Pineal Research	2	0.02991	91
Journal Of Plant Ecology	2	0.02991	11
Journal Of Pure And Applied Microbiology	2	0.02991	4
Journal Of The Korean Society For Applied Biological Chemistry	2	0.02991	13
Journal Of Virology	2	0.02991	164
Journal Of Wildlife Diseases	2	0.02991	32
Maydica	2	0.02991	11
Medchemcomm	2	0.02991	77
Metabolomics	2	0.02991	8
Microbial Biotechnology	2	0.02991	20
Microbial Genomics	2	0.02991	11
Microbiologyopen	2	0.02991	20
Microscopy Research And Technique	2	0.02991	18
Molecular & Cellular Proteomics	2	0.02991	92
Mycosphere	2	0.02991	33
Natural Product Reports	2	0.02991	258
Nature Ecology & Evolution	2	0.02991	68
Oecologia	2	0.02991	29
Oeno One	2	0.02991	54
Oral Diseases	2	0.02991	19
Pedosphere	2	0.02991	59
Pharmaceutical Biology	2	0.02991	23
Pharmaceuticals	2	0.02991	7
Phytochemistry Reviews	2	0.02991	30
Plant Ecology & Diversity	2	0.02991	66
Plos Neglected Tropical Diseases	2	0.02991	75
Postepy Mikrobiologii	2	0.02991	10
Protein Science	2	0.02991	7
Research On Crops	2	0.02991	5
Revista Caatinga	2	0.02991	5
Revista De La Facultad De Ciencias Agrarias	2	0.02991	7
Rice Science	2	0.02991	32
Rna Biology	2	0.02991	110
Science Advances	2	0.02991	109
Science Bulletin	2	0.02991	17
Science China-Life Sciences	2	0.02991	23
Seed Science And Technology	2	0.02991	34
Sensors	2	0.02991	33
Soil Science And Plant Nutrition	2	0.02991	28
South African Journal Of Science	2	0.02991	7
Southern Forests-A Journal Of Forest Science	2	0.02991	17
Sustainability	2	0.02991	5
Sylwan	2	0.02991	1
Theoretical And Experimental Plant Physiology	2	0.02991	12
Urban Forestry & Urban Greening	2	0.02991	6
Acs Chemical Biology	1	0.01495	89
Acs Nano	1	0.01495	13
Acs Omega	1	0.01495	8
Acta Astronautica	1	0.01495	8
Acta Naturae	1	0.01495	22
Acta Veterinaria Scandinavica	1	0.01495	10
Advances In Agronomy, Vol 152	1	0.01495	19
Advances In Agronomy, Vol 165	1	0.01495	2
Advances In Applied Microbiology, Vol 102	1	0.01495	18
Advances In Genetics, Vol 85	1	0.01495	57
Advances In Genetics, Vol 98	1	0.01495	15
Advances In Microbiology, Infectious Diseases And Public Health, Vol 13	1	0.01495	17
Advances In Virus Research, Vol 75	1	0.01495	38
Advances In Virus Research, Vol 86: Mycoviruses	1	0.01495	27
Aerobiologia	1	0.01495	5
African Journal Of Agricultural Research	1	0.01495	5
African Journal Of Traditional Complementary And Alternative Medicines	1	0.01495	14
Agricultural And Forest Entomology	1	0.01495	10
Agrociencia	1	0.01495	3
Algal Research-Biomass Biofuels And Bioproducts	1	0.01495	4
American Fern Journal	1	0.01495	0
American Journal Of Enology And Viticulture	1	0.01495	11
Anais Da Academia Brasileira De Ciencias	1	0.01495	0
Analyst	1	0.01495	6
Analytica Chimica Acta	1	0.01495	11
Analytical Biochemistry	1	0.01495	23
Analytical Chemistry	1	0.01495	59
Animal Behaviour	1	0.01495	13
Animal Genetics	1	0.01495	6
Annals Of Agricultural And Environmental Medicine	1	0.01495	11
Annals Of Agricultural Science	1	0.01495	8
Annals Of Forest Research	1	0.01495	5
Annual Review Of Ecology, Evolution, And Systematics, Vol 46	1	0.01495	213
Annual Review Of Phytopathology	1	0.01495	528
Annual Review Of Phytopathology, Vol 52	1	0.01495	216
Annual Review Of Phytopathology, Vol 53	1	0.01495	146
Annual Review Of Phytopathology, Vol 54	1	0.01495	30
Annual Review Of Phytopathology, Vol 59, 2021	1	0.01495	6
Antimicrobial Resistance And Infection Control	1	0.01495	14
Apidologie	1	0.01495	8
Applications In Plant Sciences	1	0.01495	11
Applied Biological Chemistry	1	0.01495	3
Applied Clay Science	1	0.01495	2
Applied Nanoscience	1	0.01495	1
Applied Spectroscopy	1	0.01495	1
Aquaculture Reports	1	0.01495	3
Aquaculture Research	1	0.01495	49
Arabian Journal For Science And Engineering	1	0.01495	9
Arabian Journal Of Chemistry	1	0.01495	2
Archives Of Agronomy And Soil Science	1	0.01495	0
Arhiv Za Higijenu Rada I Toksikologiju-Archives Of Industrial Hygiene And Toxicology	1	0.01495	10
Austral Ecology	1	0.01495	11
Baltic Forestry	1	0.01495	1
Bangladesh Journal Of Botany	1	0.01495	1
Behavioral Ecology And Sociobiology	1	0.01495	67
Bioagro	1	0.01495	1
Biochemical Genetics	1	0.01495	4
Biochemical Journal	1	0.01495	4
Biochemistry	1	0.01495	1
Biochemistry And Cell Biology	1	0.01495	1
Biochimica Et Biophysica Acta-General Subjects	1	0.01495	33
Biochimie	1	0.01495	37
Bioengineered	1	0.01495	46
Biological Chemistry	1	0.01495	36
Biological Conservation	1	0.01495	239
Biology Bulletin	1	0.01495	1
Biology Direct	1	0.01495	3
Biology Letters	1	0.01495	12
Biomedicine & Pharmacotherapy	1	0.01495	17
Bioorganic Chemistry	1	0.01495	8
Bioresource Technology	1	0.01495	119
Bioresources And Bioprocessing	1	0.01495	1
Bioscience Biotechnology And Biochemistry	1	0.01495	4
Biosystems Engineering	1	0.01495	14
Biotechnology And Bioengineering	1	0.01495	1
Biotechnology And Bioprocess Engineering	1	0.01495	11
Biotechnology Progress	1	0.01495	4
Bmc Biotechnology	1	0.01495	1
Bmc Chemistry	1	0.01495	7
Bmc Complementary Medicine And Therapies	1	0.01495	3
Bmc Ecology And Evolution	1	0.01495	1
Bmc Genomic Data	1	0.01495	4
Botanical Sciences	1	0.01495	3
Botany	1	0.01495	1
Botany-Botanique	1	0.01495	19
Brazilian Journal Of Medical And Biological Research	1	0.01495	11
Bulletin Of Entomological Research	1	0.01495	6
California Agriculture	1	0.01495	2
Canadian Journal Of Forest Research	1	0.01495	5
Caryologia	1	0.01495	0
Cell	1	0.01495	23
Cell Calcium	1	0.01495	12
Cell Death And Differentiation	1	0.01495	165
Cell Death Discovery	1	0.01495	4
Cellular And Molecular Life Sciences	1	0.01495	55
Cellulose	1	0.01495	23
Central European Journal Of Biology	1	0.01495	12
Chemical And Biological Technologies In Agriculture	1	0.01495	23
Chemical Communications	1	0.01495	35
Chemistry & Biodiversity	1	0.01495	17
Chemosphere	1	0.01495	11
Chimia	1	0.01495	4
Chinese Journal Of Integrative Medicine	1	0.01495	15
Chinese Science Bulletin	1	0.01495	4
Coatings	1	0.01495	20
Combinatorial Chemistry & High Throughput Screening	1	0.01495	1
Comparative Biochemistry And Physiology C-Toxicology & Pharmacology	1	0.01495	0
Comparative Immunology Microbiology And Infectious Diseases	1	0.01495	7
Comprehensive Reviews In Food Science And Food Safety	1	0.01495	14
Current Bioinformatics	1	0.01495	3
Current Medicinal Chemistry	1	0.01495	14
Current Opinion In Biotechnology	1	0.01495	13
Current Opinion In Immunology	1	0.01495	26
Current Opinion In Virology	1	0.01495	5
Current Organic Chemistry	1	0.01495	4
Current Pharmaceutical Design	1	0.01495	18
Database-The Journal Of Biological Databases And Curation	1	0.01495	3
Diseases Of Aquatic Organisms	1	0.01495	10
Diversity-Basel	1	0.01495	0
Dose-Response	1	0.01495	23
Ecohealth	1	0.01495	8
Ecological Research	1	0.01495	3
Ecology	1	0.01495	45
Economic Botany	1	0.01495	8
Efsa Journal	1	0.01495	0
Electrophoresis	1	0.01495	11
Embo Reports	1	0.01495	21
Entomologia Experimentalis Et Applicata	1	0.01495	19
Environmental Chemistry Letters	1	0.01495	66
Environmental Microbiology Reports	1	0.01495	13
Environmental Reviews	1	0.01495	12
Environmental Science & Technology	1	0.01495	8
Environmental Science & Technology Letters	1	0.01495	15
Environmental Science-Nano	1	0.01495	14
Environmental Technology	1	0.01495	12
Estuarine Coastal And Shelf Science	1	0.01495	1
European Journal Of Cell Biology	1	0.01495	33
European Journal Of Entomology	1	0.01495	6
European Journal Of Forest Research	1	0.01495	5
European Journal Of Medicinal Chemistry	1	0.01495	52
European Review For Medical And Pharmacological Sciences	1	0.01495	2
Evolutionary Bioinformatics	1	0.01495	11
Evolutionary Ecology Research	1	0.01495	6
Experimental And Applied Acarology	1	0.01495	4
Expert Opinion On Drug Discovery	1	0.01495	12
Expert Opinion On Therapeutic Targets	1	0.01495	3
Faseb Journal	1	0.01495	31
Food Science & Nutrition	1	0.01495	15
Food Security	1	0.01495	7
Forest Science	1	0.01495	0
Frontiers In Chemistry	1	0.01495	45
Frontiers In Ecology And The Environment	1	0.01495	76
Frontiers In Environmental Science	1	0.01495	29
Frontiers In Forests And Global Change	1	0.01495	5
Frontiers In Molecular Biosciences	1	0.01495	0
Frontiers In Nutrition	1	0.01495	16
Frontiers In Pharmacology	1	0.01495	15
Frontiers In Physiology	1	0.01495	9
Frontiers In Veterinary Science	1	0.01495	6
Fungal Phylogenetics And Phylogenomics	1	0.01495	12
Genes & Genomics	1	0.01495	0
Genome Research	1	0.01495	86
Geocarto International	1	0.01495	1
Global Ecology And Conservation	1	0.01495	0
Glycobiology	1	0.01495	124
Heliyon	1	0.01495	1
Heritage Science	1	0.01495	6
Horticultural Plant Journal	1	0.01495	7
Horticultural Science & Technology	1	0.01495	1
Horticulture Environment And Biotechnology	1	0.01495	5
Ieee Access	1	0.01495	2
Ieee Sensors Journal	1	0.01495	3
Iet Nanobiotechnology	1	0.01495	60
Iforest-Biogeosciences And Forestry	1	0.01495	0
Ima Fungus	1	0.01495	31
Indian Journal Of Biochemistry & Biophysics	1	0.01495	7
Insect Molecular Biology	1	0.01495	30
Insect Science	1	0.01495	6
Interciencia	1	0.01495	4
International Journal Of Antimicrobial Agents	1	0.01495	57
International Journal Of Environmental Health Research	1	0.01495	0
International Journal Of Environmental Science And Technology	1	0.01495	37
International Journal Of Food Science And Technology	1	0.01495	1
International Journal Of Paleopathology	1	0.01495	31
International Journal Of Plant Sciences	1	0.01495	11
International Microbiology	1	0.01495	172
Italian Journal Of Food Science	1	0.01495	3
Itea-Informacion Tecnica Economica Agraria	1	0.01495	0
Jarq-Japan Agricultural Research Quarterly	1	0.01495	2
Journal International Des Sciences De La Vigne Et Du Vin	1	0.01495	12
Journal Of Agricultural Sciences-Tarim Bilimleri Dergisi	1	0.01495	2
Journal Of Applied Entomology	1	0.01495	26
Journal Of Applied Research On Medicinal And Aromatic Plants	1	0.01495	1
Journal Of Aquatic Plant Management	1	0.01495	5
Journal Of Asia-Pacific Entomology	1	0.01495	55
Journal Of Bacteriology	1	0.01495	21
Journal Of Berry Research	1	0.01495	2
Journal Of Biomedicine And Biotechnology	1	0.01495	20
Journal Of Biosciences	1	0.01495	49
Journal Of Cleaner Production	1	0.01495	4
Journal Of Composite Materials	1	0.01495	2
Journal Of Entomological Science	1	0.01495	0
Journal Of Environmental Management	1	0.01495	5
Journal Of Essential Oil Research	1	0.01495	5
Journal Of Evolutionary Biology	1	0.01495	32
Journal Of Food Processing And Preservation	1	0.01495	4
Journal Of Food Quality	1	0.01495	11
Journal Of Food Science	1	0.01495	5
Journal Of Food Science And Technology-Mysore	1	0.01495	9
Journal Of Forestry Research	1	0.01495	4
Journal Of General And Applied Microbiology	1	0.01495	24
Journal Of General Virology	1	0.01495	2
Journal Of Hazardous Materials	1	0.01495	11
Journal Of Heredity	1	0.01495	9
Journal Of Infectious Diseases	1	0.01495	33
Journal Of Inorganic And Organometallic Polymers And Materials	1	0.01495	8
Journal Of Insect Behavior	1	0.01495	11
Journal Of Integrated Pest Management	1	0.01495	2
Journal Of King Saud University Science	1	0.01495	2
Journal Of Medical Microbiology	1	0.01495	682
Journal Of Medicinal Food	1	0.01495	28
Journal Of Molecular Evolution	1	0.01495	17
Journal Of Molecular Graphics & Modelling	1	0.01495	10
Journal Of Nanomaterials	1	0.01495	10
Journal Of Nematology	1	0.01495	15
Journal Of Oil Palm Research	1	0.01495	0
Journal Of Oleo Science	1	0.01495	22
Journal Of Pest Science	1	0.01495	21
Journal Of Pesticide Science	1	0.01495	11
Journal Of Pharmacy And Pharmacology	1	0.01495	6
Journal Of Photochemistry And Photobiology B-Biology	1	0.01495	21
Journal Of Physical Chemistry B	1	0.01495	7
Journal Of Physics D-Applied Physics	1	0.01495	29
Journal Of Plant Nutrition	1	0.01495	5
Journal Of Plant Nutrition And Soil Science	1	0.01495	8
Journal Of Receptors And Signal Transduction	1	0.01495	23
Journal Of Rubber Research	1	0.01495	2
Journal Of Soil Science And Plant Nutrition	1	0.01495	42
Journal Of Soils And Sediments	1	0.01495	5
Journal Of Stored Products Research	1	0.01495	3
Journal Of Structural Biology	1	0.01495	7
Journal Of The American Oil Chemists Society	1	0.01495	23
Journal Of The American Society For Horticultural Science	1	0.01495	9
Journal Of Theoretical Biology	1	0.01495	37
Journal Of Thermal Biology	1	0.01495	2
Journal Of Venomous Animals And Toxins Including Tropical Diseases	1	0.01495	2
Journal Of Virological Methods	1	0.01495	1
Journal Of Zhejiang University-Science B	1	0.01495	102
Latin American Journal Of Pharmacy	1	0.01495	8
Life Sciences	1	0.01495	29
Listy Cukrovarnicke A Reparske	1	0.01495	0
Lwt-Food Science And Technology	1	0.01495	7
Maejo International Journal Of Science And Technology	1	0.01495	2
Magnetic Resonance In Chemistry	1	0.01495	13
Malaria Journal	1	0.01495	42
Marine Drugs	1	0.01495	350
Materials Research Express	1	0.01495	4
Medicinal Research Reviews	1	0.01495	33
Membrane Transport In Plants	1	0.01495	1
Metabolic Engineering	1	0.01495	55
Microbes And Environments	1	0.01495	14
Microbes And Infection	1	0.01495	60
Microbial Cell	1	0.01495	54
Microbial Cell Factories	1	0.01495	38
Microbial Endocrinology: Interkingdom Signaling In Infectious Disease And Health, 2Nd Edition	1	0.01495	5
Microbiology Spectrum	1	0.01495	83
Micromachines	1	0.01495	2
Mini-Reviews In Medicinal Chemistry	1	0.01495	54
Molecular Biology	1	0.01495	9
Molecular Immunology	1	0.01495	46
Msystems	1	0.01495	1
Mycoses	1	0.01495	2
Mycotoxin Research	1	0.01495	47
Nanomaterials	1	0.01495	3
Nanoscale	1	0.01495	357
Nanotechnology	1	0.01495	29
Nanotoxicology	1	0.01495	3
National Science Review	1	0.01495	33
Natural Product Research	1	0.01495	7
Nature Biotechnology	1	0.01495	41
Nature Food	1	0.01495	16
Nature Reviews Microbiology	1	0.01495	516
Nematology	1	0.01495	14
Nematropica	1	0.01495	13
Neurotoxicology	1	0.01495	41
New Biotechnology	1	0.01495	47
Njas-Wageningen Journal Of Life Sciences	1	0.01495	29
Nucleic Acids Research	1	0.01495	919
Omics-A Journal Of Integrative Biology	1	0.01495	4
Open Biology	1	0.01495	23
Open Chemistry	1	0.01495	3
Open Life Sciences	1	0.01495	1
Oxidative Medicine And Cellular Longevity	1	0.01495	9
Paddy And Water Environment	1	0.01495	12
Pakistan Journal Of Pharmaceutical Sciences	1	0.01495	1
Parasitology Research	1	0.01495	130
Peptides	1	0.01495	67
Pesquisa Agropecuaria Brasileira	1	0.01495	11
Phytochemical Analysis	1	0.01495	12
Phytomedicine	1	0.01495	479
Plant Biosystems	1	0.01495	0
Plant Ecology	1	0.01495	4
Plant Innate Immunity	1	0.01495	15
Plant Microbe Interactions	1	0.01495	21
Plant Systematics And Evolution	1	0.01495	17
Planta Daninha	1	0.01495	19
Plos Computational Biology	1	0.01495	5
Polish Journal Of Environmental Studies	1	0.01495	4
Polish Journal Of Microbiology	1	0.01495	14
Polymer Journal	1	0.01495	14
Polymers	1	0.01495	5
Postepy Biologii Komorki	1	0.01495	3
Precision Agriculture	1	0.01495	71
Proceedings Of The National Academy Of Sciences India Section B-Biological Sciences	1	0.01495	5
Protein Expression And Purification	1	0.01495	13
Proteins-Structure Function And Bioinformatics	1	0.01495	39
Pure And Applied Chemistry	1	0.01495	7
Recent Advances On Model Hosts	1	0.01495	49
Remote Sensing	1	0.01495	4
Research On Chemical Intermediates	1	0.01495	4
Revista Argentina De Microbiologia	1	0.01495	5
Revista Ciencia Agronomica	1	0.01495	0
Revista De Biologia Tropical	1	0.01495	11
Revista Mexicana De Ingenieria Quimica	1	0.01495	1
Rocznik Ochrona Srodowiska	1	0.01495	10
Romanian Agricultural Research	1	0.01495	2
Romanian Journal Of Physics	1	0.01495	5
Rsc Advances	1	0.01495	26
Seminars In Cell & Developmental Biology	1	0.01495	43
Silicon	1	0.01495	0
Silvae Genetica	1	0.01495	0
Soil & Tillage Research	1	0.01495	4
Southwestern Entomologist	1	0.000149544	1
Standards In Genomic Sciences	1	0.000149544	13
Steroids	1	0.000149544	6
Sustainable Environment Research	1	0.000149544	2
Theoretical Ecology	1	0.000149544	35
Toxicon	1	0.000149544	13
Trends In Ecology & Evolution	1	0.000149544	218
Trends In Food Science & Technology	1	0.000149544	2
Trends In Microbiology	1	0.000149544	13
Tropical Animal Health And Production	1	0.000149544	9
Tropical Grasslands-Forrajes Tropicales	1	0.000149544	0
Turkish Journal Of Botany	1	0.000149544	15
Vaccine	1	0.000149544	12
Veterinary Immunology And Immunopathology	1	0.000149544	16
Vibrational Spectroscopy	1	0.000149544	1
Virology Journal	1	0.000149544	12
Waste And Biomass Valorization	1	0.000149544	8
Weed Science	1	0.000149544	10
Weed Technology	1	0.000149544	11

## Sheet: Table S4
Table S4 Number of articles published by the author
Author	Documents	Citations
Wang, Guo-Liang	32	1439
Oliver, Richard P.	28	1786
Friesen, Timothy L.	27	1427
Kang, Zhensheng	27	881
Rodrigues, Fabricio Avila	24	352
Thomma, Bart P. H. J.	24	2320
Chen, Xianming	23	829
Faris, Justin D.	23	1338
Keller, Beat	23	1522
Kazan, Kemal	21	2291
Dodds, Peter N.	20	1233
Zhang, Yi	20	470
De Wit, Pierre J. G. M.	19	1925
Fernando, W. G. Dilantha	19	455
Hueckelhoven, Ralph	19	564
Kogel, Karl-Heinz	19	1032
Liu, Zhaohui	19	762
Manners, John M.	18	1901
Mcdonald, Bruce A.	18	1038
Qiu, Dewen	18	301
Schulze-Lefert, Paul	18	1213
Krattinger, Simon G.	17	1308
Schaffrath, Ulrich	17	485
Zhang, Zengyan	17	384
Hammond-Kosack, Kim E.	16	882
Mengiste, Tesfaye	16	821
Panstruga, Ralph	16	1155
Visser, Richard G. F.	16	397
Wang, Ping	16	423
Wang, Xiping	16	145
Bai, Yuling	15	406
Huang, Lili	15	719
Li, Wei	15	359
Rubiales, Diego	15	221
Collinge, David B.	14	666
Li, Fuguang	14	270
Liu, Wende	14	587
Schweizer, Patrick	14	512
Solomon, Peter S.	14	909
Xiao, Shunyuan	14	423
Xu, Steven S.	14	605
Yang, Xiufen	14	277
Doohan, Fiona M.	13	304
Kabbage, Mehdi	13	347
Kumlehn, Jochen	13	632
Lee, Yong-Hwan	13	821
Li, Jing	13	249
Li, Yan	13	352
Nishizawa, Yoko	13	625
Rudd, Jason J.	13	784
Subbarao, Krishna V.	13	612
Wang, Yuejin	13	451
Bolton, Melvin D.	12	725
Brueggeman, Robert S.	12	283
Dixelius, Christina	12	575
Feechan, Angela	12	457
Hou, Yuxia	12	221
Rouse, Matthew N.	12	218
Singh, Karam B.	12	532
Song, Fengming	12	416
Tan, Kar-Chun	12	299
Von Tiedemann, Andreas	12	115
Wang, Fei	12	454
Wang, Shiping	12	1064
Wang, Wei	12	361
Xu, Yan	12	351
Banniza, Sabine	11	158
Barbetti, Martin J.	11	287
Batley, Jacqueline	11	171
Bednarek, Pawel	11	767
Buerstmayr, Hermann	11	401
De Vleesschauwer, David	11	697
Doehlemann, Gunther	11	969
Gardiner, Donald M.	11	981
Hadwiger, Lee A.	11	330
He, Xinyao	11	116
Jones, David A.	11	480
Kamoun, Sophien	11	1428
Li, Zhi	11	91
Liu, Daqun	11	60
Mesarich, Carl H.	11	268
Motallebi, Mostafa	11	77
Ning, Yuese	11	691
Rep, Martijn	11	927
San Segundo, Blanca	11	478
Wang, Haiyan	11	105
Wang, Wen-Ming	11	390
Wang, Yan	11	175
Zhang, Yan	11	323
Aucique-Perez, Carlos Eduardo	10	115
Bhattacharyya, Madan K.	10	170
Cockram, James	10	120
Ellis, Jeffrey G.	10	830
Feussner, Ivo	10	519
Figueroa, Melania	10	298
Hane, James K.	10	298
Hensel, Goetz	10	419
Hofte, Monica	10	519
Hsiang, Tom	10	223
Jorgensen, Lise Nistrup	10	158
Kema, Gert H. J.	10	378
Koopmann, Birger	10	68
Laine, Anna-Liisa	10	348
Li, Dayong	10	186
Li, Xin	10	299
Lipka, Volker	10	676
Mehrabi, Rahim	10	688
Morel, Jean-Benoit	10	497
Mysore, Kirankumar S.	10	320
Narusaka, Yoshihiro	10	667
Raffaele, Sylvain	10	333
Rodrigues, F. A.	10	192
Shi, Gongjun	10	199
Singh, Ravi P.	10	1172
Smith, Damon L.	10	213
Stajich, Jason E.	10	261
Stergiopoulos, Ioannis	10	1267
Takatsuji, Hiroshi	10	692
Thatcher, Louise F.	10	726
Wang, Xiaojie	10	560
Xu, Xiangming	10	123
Ayliffe, Michael	9	571
Bai, Guihua	9	217
Bell, Alois A.	9	189
Brown, James K. M.	9	446
Buck, James W.	9	113
Elad, Yigal	9	564
Fan, Jing	9	342
Figueiredo, Andreia	9	224
Gullino, Maria Lodovica	9	170
He, Zuhua	9	479
Heitman, Joseph	9	293
Huerta-Espino, Julio	9	1406
Joosten, Matthieu H. A. J.	9	546
Kanyuka, Kostya	9	332
Karlovsky, Petr	9	340
Klosterman, Steven J.	9	131
Lagudah, Evans	9	593
Lagudah, Evans S.	9	1433
Liu, Bo	9	159
Liu, Feng	9	91
Ma, Jian	9	168
Metraux, Jean-Pierre	9	537
Minami, Eiichi	9	572
Narusaka, Mari	9	579
Park, Robert F.	9	126
Park, Sook-Young	9	622
Pavan, Stefano	9	311
Shiraishi, Tomonori	9	299
Takken, Frank L. W.	9	190
Tyler, Brett M.	9	614
Wang, Dan	9	144
Wang, Yong	9	122
Wicker, Thomas	9	353
Yang, Jing	9	136
Zeng, Hongmei	9	192
Zhang, Huijuan	9	337
Zhang, Jie	9	201
Zhang, Jinfa	9	259
Zhang, Min	9	126
Zhang, Zhengguang	9	400
Zheng, Youliang	9	147
Zhou, Bo	9	551
Bakkeren, Guus	8	308
Baldwin, Ian T.	8	334
Balesdent, Marie-Helene	8	215
Barbetti, M. J.	8	121
Bellizzi, Maria	8	497
Chen, Jie	8	154
Chen, Wanquan	8	42
Chen, Yu	8	288
Clement, Christophe	8	130
Croll, Daniel	8	205
Dubcovsky, Jorge	8	651
Eichmann, Ruth	8	224
Fahima, Tzion	8	633
Favaron, Francesco	8	212
Fontaine, Florence	8	135
Gershenzon, Jonathan	8	188
Heil, Martin	8	335
Jha, Gopaljee	8	147
Kamphuis, Lars G.	8	125
Kim, Young Cheol	8	112
Kroj, Thomas	8	604
Lemmens, Marc	8	434
Li, Zenglu	8	95
Luo, Keming	8	343
Mcgrann, Graham R. D.	8	224
Mestre, Pere	8	442
Miedaner, Thomas	8	148
Mori, Masaki	8	132
Moscou, Matthew J.	8	150
Muehlbauer, Gary J.	8	405
Rasmussen, Jack B.	8	622
Short, Dylan P. G.	8	307
Steffenson, Brian J.	8	116
Steiner, Barbara	8	339
Stukenbrock, Eva H.	8	383
Sun, Yun	8	160
Takano, Yoshitaka	8	389
Ueno, Makoto	8	51
Van De Wouw, Angela P.	8	289
Van Der Hoorn, Renier A. L.	8	979
Vera, Pablo	8	398
Wang, Jie	8	195
Wang, Xiaodong	8	119
Wang, Yi	8	82
Yang, Jun	8	288
Zamani, Mohammad Reza	8	56
Zhang, Yong	8	303
Zhou, Mingguo	8	296
Zhu, Xiaoyuan	8	291
Appiano, Michela	7	218
Audenaert, Kris	7	120
Belmonte, Mark F.	7	295
Borhan, M. Hossein	7	152
Bradshaw, Rosie E.	7	69
Cattivelli, Luigi	7	206
Cheng, Yulin	7	72
Cuomo, Christina A.	7	199
Daayf, Fouad	7	664
Damatta, Fabio Murilo	7	84
Dean, Ralph A.	7	366
Dubery, Ian A.	7	163
Edwards, David	7	153
Faize, Mohamed	7	89
Fitt, Bruce D. L.	7	446
Fudal, Isabelle	7	200
Garcia-Andrade, Javier	7	344
Gramacho, Karina Peres	7	71
Grover, Anita	7	230
Guo, Xingqi	7	337
Hardham, Adrienne R.	7	431
Hartman, G. L.	7	114
Hartman, Glen L.	7	262
Hayashi, Nagao	7	870
Hong, Jeum Kyu	7	70
Hong, Yongbo	7	167
Howlett, Barbara J.	7	324
Hwang, Byung Kook	7	344
Hyde, Kevin D.	7	287
Ichinose, Yuki	7	112
Idnurm, Alexander	7	81
Imani, Jafargholi	7	360
Ishii, Hideo	7	130
Jantasuriyarat, Chatchawan	7	63
Jensen, Birgit	7	207
Jeon, Jong-Seong	7	112
Jiang, Daohong	7	198
Jin, Hailing	7	599
Jorgensen, Hans J. L.	7	197
Kang, Seogchan	7	506
Kihara, Junichi	7	41
Kim, Ki Deok	7	221
Kirti, P. B.	7	156
Kistler, H. Corby	7	382
Kobe, Bostjan	7	156
Kumar, Vinod	7	207
Lai, Zhibing	7	837
Larkan, Nicholas J.	7	145
Lebeda, Ales	7	174
Leboldus, Jared M.	7	70
Li, Qiang	7	80
Li, Qun	7	316
Li, Xiancai	7	152
Li, Xianghua	7	708
Liang, Yue	7	63
Liu, Fei	7	55
Liu, Hongbo	7	718
Liu, Nana	7	146
Lorito, Matteo	7	1043
Ma, Lisong	7	113
Merdinoglu, Didier	7	502
Moffat, Caroline S.	7	278
Mohler, Volker	7	141
Mu, Wei	7	54
Mullins, Ewen	7	96
Noutoshi, Yoshiteru	7	330
Oelmueller, Ralf	7	218
Paczos-Grzeda, Edyta	7	34
Paplomatas, Epaminondas J.	7	254
Pei, Yakun	7	135
Perez-Garcia, Alejandro	7	312
Piater, Lizelle A.	7	163
Pozo, Maria J.	7	273
Prom, Louis K.	7	85
Rajasekaran, Kanniah	7	113
Raman, Harsh	7	135
Richards, Jonathan K.	7	62
Roby, Dominique	7	475
Rovenich, Hanna	7	205
Sang, Hyunkyu	7	61
Schmelz, Eric A.	7	438
Secor, Gary A.	7	113
Shibuya, Naoto	7	585
Singh, Davinder	7	252
Singh, Pawan K.	7	73
Sniezko, Richard A.	7	153
Sperschneider, Jana	7	245
Sucher, Justine	7	217
Tang, Dingzhong	7	359
Terauchi, Ryohei	7	940
Toyoda, Kazuhiro	7	78
Uauy, Cristobal	7	721
Vale, Giampiero	7	190
Van Den Berg, Grardy C. M.	7	511
Vandenberg, Albert	7	109
Varshney, Rajeev K.	7	250
Viljoen, Altus	7	109
Viswanathan, R.	7	42
Wei, Yangdou	7	138
Wei, Yu-Ming	7	121
Wei, Yuming	7	136
Wu, Yu	7	96
Zhan, Jiasui	7	128
Zhang, Xin	7	285
Zhang, Xu	7	51
Zhang, Xuehua	7	193
Zhang, Xueyan	7	211
Zhang, Yu	7	47
Zheng, Xiaobo	7	365
Zheng, You-Liang	7	121
Alkan, Noam	6	94
Anderson, Marilyn A.	6	152
Araujo, Leonardo	6	36
Bagnaresi, Paolo	6	249
Balint-Kurti, Peter	6	304
Balint-Kurti, Peter J.	6	641
Bansal, Urmil	6	87
Barascud, Marielle	6	127
Belanger, Faith C.	6	139
Benbow, Harriet R.	6	24
Berkey, Robert	6	269
Bhadauria, Vijai	6	70
Boerma, H. Roger	6	77
Busby, Posy E.	6	195
Cadle-Davidson, Lance	6	231
Chand, Ramesh	6	78
Chen, Jie-Yin	6	138
Chen, Min	6	65
Cheng, Yuan	6	314
Choi, Doil	6	42
Choi, Gyung Ja	6	20
Christensen, Shawn A.	6	188
Compant, Stephane	6	83
Conrath, Uwe	6	218
D'Ovidio, Renato	6	208
Dai, Chuan-Chao	6	47
Dai, Liangying	6	222
De Jonge, Ronnie	6	615
De Lorenzo, Giulia	6	879
De Vicente, Antonio	6	398
Delourme, Regine	6	102
Djebali, Naceur	6	27
Douchkov, Dimitar	6	123
Fedak, George	6	28
Ferrari, Simone	6	528
Fisher, Matthew C.	6	951
Fu, Yanping	6	454
Gao, Li	6	27
Gao, Xuewen	6	163
Gessler, Cesare	6	171
Ghosh, Srayan	6	123
Goellner, Katharina	6	232
Gramaje, David	6	37
Grau, Craig R.	6	160
Harris, Donna K.	6	77
Hu, Xiaoping	6	61
Huang, Lei	6	153
Javaid, Arshad	6	27
Jiang, Chang-Jie	6	243
Kenerley, Charles M.	6	817
Khan, Raham Sher	6	122
Kidd, Brendan N.	6	550
Koch, Aline	6	493
Koga, Hironori	6	795
Koussa, Tayeb	6	70
Kouzai, Yusuke	6	350
Kozma, Pal	6	238
Kumar, Arun	6	151
Kushalappa, Ajjamada C.	6	249
Langin, Thierry	6	166
Le Cam, Bruno	6	110
Lee, In-Jung	6	249
Leung, Hei	6	334
Li, Li	6	103
Li, Tao	6	159
Li, Xuehui	6	64
Li, Ying	6	257
Li, Zhiqiang	6	80
Liu, Taiguo	6	25
Lu, Shunwen	6	726
Ma, Qing	6	120
Mahlein, Anne-Katrin	6	178
Malathi, P.	6	36
May, Georgiana	6	289
Meis, Jacques F.	6	277
Micheli, Fabienne	6	67
Mitchell, Thomas K.	6	200
Mochizuki, Susumu	6	261
Molina, Antonio	6	348
Mrabet, Moncef	6	58
Nelson, Rebecca J.	6	695
Newcombe, George	6	257
Newton, Adrian C.	6	128
Nicholson, P.	6	167
Nishiuchi, Takumi	6	126
Okada, Kazunori	6	539
Oliver, R. P.	6	150
Ouellet, Therese	6	122
Payne, Gary A.	6	112
Pazzagli, Luigia	6	245
Peng, Gary	6	104
Peres, Natalia A.	6	63
Pislewska-Bednarek, Mariola	6	347
Pugliese, Massimo	6	69
Qi, Zhongqiang	6	192
Rafiqi, Maryam	6	429
Rakwal, Randeep	6	189
Ranjan, Ashish	6	166
Ricciardi, Luigi	6	149
Rifai, Lalla Aicha	6	70
Rouxel, Thierry	6	149
Sang, Mee Kyung	6	154
Scala, Aniello	6	245
Schenk, Peer M.	6	724
Schnabel, Guido	6	174
Shen, Qirong	6	232
Shoaib, Amna	6	32
Song, Na	6	97
Sugano, Shoji	6	299
Sun, Wenxian	6	165
Swaminathan, Sivakumar	6	67
Tharreau, Didier	6	317
Thordal-Christensen, Hans	6	452
Valent, Barbara	6	852
Vinale, Francesco	6	704
Voigt, Christian A.	6	323
Wang, Bo	6	55
Wang, Hui	6	39
Wang, Lili	6	130
Wang, Meinan	6	68
Wang, Yang	6	46
Wang, Zonghua	6	147
Wiedemann-Merdinoglu, Sabine	6	473
Williams, Simon J.	6	89
Wise, Roger P.	6	100
Wisniewska, Halina	6	41
Wolters, Anne-Marie A.	6	196
Wu, Jun	6	83
You, M. P.	6	47
You, Ming Pei	6	86
Zhang, Dan-Dan	6	195
Zhang, Haifeng	6	202
Zhang, Hao	6	20
Zhang, Hong	6	139
Zhang, Lei	6	50
Zhang, Lin	6	220
Zhang, Peng	6	156
Zhang, Wei	6	125
Zhang, Zhao	6	728
Zheng, Zheng	6	224
Zhou, Binbin	6	37
Zhu, Longfu	6	295
Zhu, Xiuliang	6	54
Zou, Zhongwei	6	35
Zuccaro, Alga	6	162
Abdelraheem, Abdelraheem	5	59
Aggarwal, Rashmi	5	24
Agrawal, Ganesh Kumar	5	167
Ahmad, Bilal	5	16
Ahn, Il-Pyung	5	75
Alfenas, Acelino C.	5	24
Ali, Sajad	5	51
Ameye, Maarten	5	104
Anderson, Jonathan P.	5	142
Antonovics, Janis	5	112
Arase, Sakae	5	41
Asiegbu, Fred O.	5	102
Avrova, Anna	5	46
Babu, Subramanian	5	36
Banfield, Mark J.	5	46
Barbacci, Adelin	5	132
Bariana, Harbans	5	337
Barilli, Eleonora	5	92
Barna, Balazs	5	238
Batista, Dora	5	46
Bejai, Sarosh	5	207
Berg, Gabriele	5	165
Berger, Dave K.	5	80
Berman, Judith	5	534
Berthiller, Franz	5	462
Bhavani, Sridhar	5	141
Birch, Paul R. J.	5	469
Biselli, Chiara	5	170
Boni, Rainer	5	169
Boyd, Lesley A.	5	83
Bradley, Carl A.	5	195
Brown-Guedira, Gina	5	81
Buchwaldt, Lone	5	85
Buerstmayr, Maria	5	222
Burketova, Lenka	5	95
Cacciola, Santa Olga	5	37
Cammue, Bruno P. A.	5	338
Cantu, Dario	5	330
Carlier, Jean	5	21
Casadevall, Arturo	5	356
Catanzariti, Ann-Maree	5	171
Chakraborty, Niranjan	5	59
Chakraborty, Subhra	5	59
Chalvon, Veronique	5	368
Chao, Shiaoman	5	181
Chauhan, Harsh	5	219
Chawade, Aakash	5	78
Chen, Guoyue	5	81
Chen, Shisheng	5	46
Chen, Ying-Lien	5	166
Chen, Zhixiang	5	609
Cheng, Hongmei	5	33
Chitarra, Walter	5	84
Choi, Hyong Woo	5	195
Choi, Jaeyoung	5	236
Christensen, Michael J.	5	124
Corsi, Beatrice	5	56
Cowger, Christina	5	97
Cramer, Robert A.	5	187
Crouch, Jo Anne	5	17
Dai, Xiao-Feng	5	126
Datta, Karabi	5	84
Day, Brad	5	39
Debode, Jane	5	119
Degani, Ofir	5	66
Deising, Holger B.	5	256
Delledonne, Massimo	5	291
Deng, Mei	5	49
Denton-Giles, Matthew	5	41
Derbyshire, Mark C.	5	26
Dhar, Nikhilesh	5	38
Di Pietro, Antonio	5	202
Dreisigacker, Susanne	5	87
Dry, Ian B.	5	287
Duan, Tingyu	5	45
Duplessis, Sebastien	5	94
Duveiller, Etienne	5	61
Edel-Hermann, Veronique	5	192
Egusa, Mayumi	5	67
Ellwood, Simon R.	5	164
Evidente, Antonio	5	129
Fan, Baofang	5	609
Feng, Aiqing	5	61
Fernandez-Ortuno, Dolores	5	214
Fincher, Geoffrey B.	5	177
Fujiwara, Masayuki	5	342
Gabur, Iulian	5	63
Gambino, Giorgio	5	81
Garibaldi, Angelo	5	116
Ge, Xiaoyang	5	45
Gea, Francisco J.	5	64
Gil, Luis	5	99
Glawischnig, Erich	5	289
Gohari, Amir Mirzadi	5	231
Goodwin, P. H.	5	359
Gu, Qin	5	75
Guo, Huiming	5	33
Guo, Jian-Hua	5	167
Guo, Li	5	73
Guo, Lihua	5	118
Gupta, Pushpendra Kumar	5	64
Hartl, Lorenz	5	144
He, Chaozu	5	98
He, Leiming	5	39
Hickey, Lee T.	5	85
Hirochika, Hirohiko	5	640
Hiruma, Kei	5	363
Huang, Fu	5	301
Hwang, Duk-Ju	5	47
Inoue, Haruhiko	5	381
Ito, Shin-Ichi	5	115
Janni, Michela	5	188
Ji, Wanquan	5	129
Jiang, Qian-Tao	5	46
Jiang, Qiantao	5	81
Jiang, Yuanzhong	5	264
Jin, Yue	5	78
Jones, Darcy A. B.	5	64
Jung, Geunhwa	5	53
Kahmann, Regine	5	521
Kaku, Hanae	5	306
Kale, Shiv D.	5	536
Kang, Kyu Young	5	169
Kariyawasam, Gayan K.	5	64
Kaschani, Farnusch	5	603
Kaur, Sukhjiwan	5	98
Kav, Nat N. V.	5	166
Kawasaki, Tsutomu	5	450
Kim, Jin-Cheol	5	17
Kim, Sun Tae	5	154
Kim, Young Ho	5	35
King, Zachary R.	5	74
Kliebenstein, Daniel J.	5	195
Kong, Zhi-Qiang	5	126
Kumar, Aundy	5	19
Kyndt, Tina	5	315
Lanubile, Alessandra	5	131
Leach, Jan E.	5	479
Li, Haiyan	5	53
Li, He-Ping	5	192
Li, Jian	5	76
Li, Juan	5	144
Li, Lei	5	83
Li, Ming	5	85
Li, Shuai	5	57
Li, Shuxian	5	77
Li, Yinghui	5	118
Liang, Yingbo	5	59
Liao, Yu-Cai	5	192
Lillemo, Morten	5	333
Lin, Min	5	37
Little, Alan	5	177
Liu, Fengquan	5	113
Liu, Jia	5	26
Liu, Jinling	5	501
Liu, Jun-Jun	5	79
Liu, Min	5	168
Liu, Na	5	138
Liu, Xili	5	42
Liu, Xin	5	196
Liu, Xinlun	5	144
Liu, Xionglun	5	214
Liu, Yan	5	38
Loewen, Michele C.	5	46
Long, Li	5	81
Lopisso, Daniel Teshome	5	44
Lu, Jiang	5	112
Luckett, David J.	5	65
Luo, Chao-Xi	5	34
Luo, Hongli	5	346
Ma, Xianfeng	5	196
Ma, Zhiying	5	193
Maeda, Satoru	5	78
Maekawa, Takaki	5	282
Mago, Rohit	5	290
Marcroft, S. J.	5	165
Marra, Roberta	5	658
Mascher, Fabio	5	40
Mbengue, Malick	5	116
Mccaghey, Megan	5	67
Mccormick, Susan	5	370
Mcdonald, Megan C.	5	309
Mhadhbi, Haythem	5	43
Michel, Corinne	5	145
Mii, Masahiro	5	119
Moral, Juan	5	62
Mur, Luis A. J.	5	65
Myburg, Alexander A.	5	83
Naidoo, Sanushka	5	98
Nan, Zhibiao	5	93
Narisawa, Kazuhiko	5	85
Nawracala, Jerzy	5	14
Nazar, Ross N.	5	387
Nazarian-Firouzabadi, Farhad	5	32
Nelson, Rebecca	5	172
Nettleton, Dan	5	96
Nichols, Robert L.	5	76
Niks, Rients E.	5	205
Nou, Ill-Sup	5	34
Obermeier, Christian	5	63
Ociepa, Tomasz	5	35
Okmen, Bilal	5	278
Panwar, Vinay	5	239
Pei, Yan	5	105
Phan, Huyen T. T.	5	102
Piffanelli, Pietro	5	237
Pirovani, Carlos Priminho	5	38
Plummer, Kim M.	5	85
Powell, Jonathan J.	5	174
Pozniak, Curtis J.	5	61
Prats, Elena	5	49
Que, Youxiong	5	123
Raman, Rosy	5	115
Ramirez, Vicente	5	358
Randoux, B.	5	63
Rey, Patrice	5	116
Robb, Jane	5	387
Rodrigues, Fabricio A.	5	64
Rong, Wei	5	42
Ruocco, Michelina	5	83
Sahu, Binod B.	5	59
Sanchez-Vallet, Andrea	5	249
Saur, Isabel M. L.	5	99
Schaefer, Wilhelm	5	184
Schultheiss, Holger	5	189
Schwessinger, Benjamin	5	266
Seidl, Michael F.	5	138
Sella, Luca	5	84
Serrano, Mario	5	222
Sharma, Mamta	5	71
Sharma, Tilak Raj	5	90
Sharma, Vinay	5	89
Shimamoto, Ko	5	468
Shirasu, Ken	5	567
Silva, Marta Sousa	5	108
Songkumarn, Pattavipha	5	454
Sowa, Sylwia	5	20
Soylu, Soner	5	249
Steinberg, Christian	5	192
Stenlid, Jan	5	98
Stotz, Henrik U.	5	169
Strelkov, Stephen E.	5	26
Su, Xiaofeng	5	33
Su, Yachun	5	123
Sunpapao, Anurag	5	77
Surana, Priyanka	5	62
Taheri, Parissa	5	80
Talbot, Nicholas J.	5	263
Tang, Chunlei	5	113
Templeton, Matthew D.	5	87
Tessmann, Dauri Jose	5	22
Tian, Shiping	5	162
Tjamos, Sotirios E.	5	270
Tomkowiak, Agnieszka	5	14
Tundo, Silvio	5	67
Turra, David	5	168
Underwood, William	5	1133
Upadhyaya, Narayana M.	5	187
Varma, Ajit	5	303
Vivas, Marcelo	5	34
Wang, Bing	5	52
Wang, Feng	5	54
Wang, Jirui	5	81
Wang, Ling	5	63
Wang, Rui	5	83
Wang, Ruyi	5	362
Wang, Shuai	5	134
Wang, Wenming	5	316
Wang, Xingfen	5	193
Wang, Xiue	5	71
Wang, Yuqi	5	81
White, James F., Jr.	5	207
White, Jason C.	5	127
Whitham, Steven A.	5	153
Woloshuk, Charles P.	5	64
Woo, Sheridan L.	5	973
Wu, Fengzhi	5	136
Wu, Jingni	5	196
Wu, Wei	5	99
Wu, Yuanhua	5	18
Xie, Chaojie	5	33
Xu, Jin-Rong	5	371
Xu, Liping	5	123
Xu, Mingliang	5	132
Xu, Yong	5	106
Yadav, Prashant	5	75
Yang, Li-Na	5	65
Yang, Yinong	5	435
Yano, Masahiro	5	874
Yao, Fangjie	5	81
Yin, Liang-Fen	5	34
Yu, Fengqun	5	85
Yuan, Jingjing	5	100
Zhang, Feng	5	104
Zhang, Guiyin	5	193
Zhang, Jian	5	69
Zhang, Meng	5	26
Zhang, Nan	5	177
Zhang, Shuqun	5	608
Zhang, Xianlong	5	280
Zhang, Y.	5	29
Zhang, Yuanyuan	5	41
Zhang, Zengcui	5	649
Zhang, Zhihong	5	60
Zhao, Ji-Qun	5	228
Zhao, Jun	5	59
Zhao, Lei	5	74
Zhou, Ming-Guo	5	216
Zhou, Yang	5	84
Zhu, Fu-Xing	5	77
Zuo, Cunwu	5	86

## Sheet: Table S5
Table S5 Main keyword occurrence statistics
Keyword	Occurrences
Resistance	1887
Disease Resistance	1308
Identification	725
Expression	636
Disease	547
Arabidopsis	538
Gene	536
Infection	533
Salicylic acid	480
Wheat	430
Defense	416
Gene Expression	405
Growth	388
Plants	371
Powdery Mildew	370
Plant	363
Biological Control	347
Defense Responses	338
Arabidopsis-thaliana	336
Botrytis-Cinerea	329
Protein	325
Biocontrol	303
Diversity	301
Pathogen	294
Virulence	292
Cell-Death	267
Rice	258
Tomato	257
Fungal Pathogens	256
Genes	251
Quantitative Trait Loci	240
Barley	228
Responses	228
Pathogens	222
Pathogenicity	207
Plant Defense	207
Fungi	204
Biosynthesis	200
Proteins	196
Induction	191
Evolution	189
Antifungal Activity	187
Fungal	186
Systemic Resistance	178
Systemic Acquired-Resistance	175
Induced Systemic Resistance	173
Innate Immunity	170
Accumulation	165
Transcription Factor	164
Oxidative Stress	159
Hypersensitive Response	156
Mechanisms	154
Cultivars	151
Populations	151
Susceptibility	151
Genome	150
Stress	149
Induced Resistance	147
Biological Control	143
Jasmonic Acid	143
Disease-Resistance	142
Plant Immunity	137
Tolerance	137
Abscisic-Acid	136
Botrytis Cinerea	136
Hydrogen-Peroxide	135
Leaves	135
In-Vitro	130
Plant-Growth	130
Diseases	128
Colonization	127
Fungus	127
Yield	121
Fungal Pathogen	119
1St Report	118
Fusarium Head Blight	117
Management	117
Maize	115
Immunity	112
Enhanced Resistance	111
Soil	110
Leaf Rust	109
Triticum Aestivum	109
Wilt	109
Nonhost Resistance	108
Salicylic Acid	108
Magnaporthe Oryzae	106
Markers	105
Chitinase	104
Fusarium	104
Defense Response	102
Stripe Rust	102
Fungicides	101
Graminearum	101
Powdery Mildew Resistance	101
Anthracnose	100
Winter-Wheat	100
Programmed Cell-Death	99
Pseudomonas-Syringae	99
Acid	96
Genetic Diversity	95
F-Sp Tritici	94
Selection	94
Transcriptome	94
Downy Mildew	92
Inheritance	92
Magnaporthe-Oryzae	91
Mycosphaerella-Graminicola	91
Overexpression	91
Secondary Metabolites	91
Transformation	91
Fusarium-Oxysporum	90
Qtl	90
Functional-Analysis	89
Oilseed Rape	89
Rhizosphere	89
Rna-Seq	89
Sclerotinia Sclerotiorum	89
Tobacco	89
Adult-Plant Resistance	87
Fusarium Graminearum	87
Fusarium Oxysporum	87
Cell-Wall	86
Gene Expression	86
Population	86
Sequence	86
Fungicide Resistance	85
Pathogenesis-Related Proteins	85
Rhizoctonia Solani	85
Transcription Factors	85
Effector	84
Ethylene	84
Cucumber	83
Metabolism	83
Rhizoctonia-Solani	83
Sensitivity	83
Bacteria	82
Dna	81
Host	81
Arabidopsis Thaliana	79
Antifungal	78
Root-Rot	77
Phytophthora-Infestans	76
Reveals	76
Signaling Pathways	76
Causal Agent	75
Activation	74
Family	74
Temperature	74
Confers Resistance	73
Epidemiology	73
Saccharomyces-Cerevisiae	73
Jasmonate	72
Oxidative Burst	72
Signal-Transduction	72
Fungal Endophytes	71
Head Blight	69
Molecular Characterization	69
Fungal Disease Resistance	68
Grapevine	68
Resistance Genes	68
Candida-Albicans	67
Durable Resistance	67
Abiotic Stress	66
Biotic Stress	66
Brassica Napus	66
Marker-Assisted Selection	66
Trichoderma	66
Effectors	65
Rot	65
Sclerotinia-Sclerotiorum	65
Strains	65
Fruit	64
Magnaporthe-Grisea	64
Oryza Sativa	64
Suppression	64
Fusarium-Wilt	63
Molecular Markers	63
Roots	63
Blight	62
L.	62
Locus	62
Potato	62
Resistance Gene	62
Root	61
Mycotoxins	60
Real-Time Pcr	60
Rust	60
Endophytes	59
Fusarium Wilt	59
Rice Blast	59
Bacterial	58
Bread Wheat	58
Elicitor	58
Fungal Disease	58
Disease Management	57
Expression Analysis	57
Methyl Jasmonate	57
Verticillium Dahliae	57
Fungal Diseases	56
Oxysporum	56
Photosynthesis	56
Quality	56
Reactive Oxygen Species	56
Recognition	56
Cotton	55
Antimicrobial Activity	54
Association	54
Cloning	54
Peroxidase	54
Verticillium Wilt	54
Pathogenesis	53
Pathways	53
Pcr	53
Triggered Immunity	53
Complex	52
Deoxynivalenol	52
Mechanism	52
Quantitative Resistance	52
Stem Rust	52
Leptosphaeria Maculans	51
Phenylalanine Ammonia-Lyase	51
Quantification	51
Sheath Blight	51
Fungal Resistance	50
Hexaploid Wheat	50
Registration	50
Tan Spot	50
Trichoderma-Harzianum	50
Avirulence Gene	49
Brassica-Napus	49
Fungicide	49
Genomics	49
Germination	49
Grisea	49
Inoculation	49
Proteomics	49
Puccinia-Striiformis	49
Purification	49
Loci	48
Map	48
Spring Wheat	48
Vitis Vinifera	48
Antimicrobial Peptides	47
Essential Oils	47
Leptosphaeria-Maculans	47
Multiple Fungal Pathogens	47
Phytoalexins	47
Receptor	47
Rhizobacteria	47
System	47
Agrobacterium-Mediated Transformation	46
Banana	46
Binding	46
Growth-Promoting Rhizobacteria	46
Microsatellite Markers	46
Nitric-Oxide	46
Rust Resistance	46
Breeding	45
Conferring Resistance	45
Perception	45
Systemic Acquired Resistance	45
Transgenic Plants	45
Aspergillus-Fumigatus	44
Drought	44
Gray Mold	44
Spp.	44
Stress Tolerance	44
Efficacy	43
Genetic-Analysis	43
Genotypes	43
Head Blight Resistance	43
Phenolic-Compounds	43
Antibacterial Activity	42
Antioxidant	42
Biocontrol Agent	42
Biocontrol Agents	42
Dahliae	42
Damping-Off	42
Endophyte	42
Genome-Wide Association	42
Plant-Disease	42
Pyrenophora-Tritici-Repentis	42
Zea Mays	42
Aggressiveness	41
Apple	41
Arbuscular Mycorrhizal Fungi	41
Common Wheat	41
Components	41
Fusarium-Graminearum	41
Germplasm	41
Partial Resistance	41
Piriformospora-Indica	41
Plant Disease	41
Population-Structure	41
Bacillus-Subtilis	40
Pattern-Recognition Receptors	40
Specificity	40
